# Supplementary material for: A temporal single cell transcriptome atlas of zebrafish anterior segment development
Source: Sci Rep. 2023 Apr 6;13:5656. doi: 10.1038/s41598-023-32212-4 (PMC10079958; doi:10.1038/s41598-023-32212-4)
Supplement: Supplementary file 3 — Supplementary Table S3. [file 41598_2023_32212_MOESM3_ESM.xlsx]

## Sheet: Sheet1
48hpf					72hpf					96hpf					120hpf					144hpf					Aggregated
Cluster	Gene	Accession number	Mean expression		Cluster	Gene	Accession number	Mean expression		Cluster	Gene	Accession number	Mean expression		Cluster	Gene	Accession number	Mean expression		Cluster	Gene	Accession number	Mean expression		Cluster	Gene	Accession number	Mean expression
1	fabp7a	NM_131605	0.416548		1	pmp22a	NM_201311	0.497434		1	cldni	NM_131768	0.745057		1	ccnd1	NM_131025	0.284125		1	mcm7	NM_212569	0.357448		1	ccnd1	NM_131025	0.227329
1	hmgn2	NM_001142543	0.405798		1	hmgn2	NM_001142543	0.450676		1	col5a3b	NM_001190758	0.664332		1	dla	NM_130954	0.273518		1	foxn4	NM_131099	0.357173		1	pcna	NM_131404	0.197802
1	pcna	NM_131404	0.398757		1	marcksl1b	NM_213223	0.421347		1	pfn1	NM_001305588	0.657675		1	pcna	NM_131404	0.256714		1	pcna	NM_131404	0.326481		1	dla	NM_130954	0.195959
1	ccnd1	NM_131025	0.38789		1	hmgb2b	NM_001004674	0.384449		1	krt91	NM_001003445	0.637767		1	foxn4	NM_131099	0.244306		1	rrm1	NM_131455	0.319556		1	mcm7	NM_212569	0.179805
1	NM_001105706	NM_001105706	0.382767		1	hmgb2a	NM_001037424	0.373816		1	krt5	NM_131156	0.632018		1	rrm1	NM_131455	0.237178		1	crabp2a	NM_182859	0.312625		1	rrm1	NM_131455	0.170694
1	h3f3a	NM_212996	0.370033		1	rplp1	NM_200029	0.373701		1	krtt1c19e	NM_001114342	0.626876		1	NM_001366790	NM_001366790	0.228054		1	cdca7a	NM_001017574	0.296208		1	NM_001105706	NM_001105706	0.17052
1	hmgb2a	NM_001037424	0.360186		1	cirbpa	NM_001017797	0.366086		1	lamb4	NM_173276	0.616877		1	si:ch211-251b21.1	NM_001144802	0.226572		1	dla	NM_130954	0.29267		1	hmgn2	NM_001142543	0.169207
1	stmn1a	NM_001040375	0.350938		1	rplp2l	NM_001100436	0.35996		1	col17a1a	NM_001145565	0.607486		1	mcm7	NM_212569	0.226182		1	hes2.2	NM_001045353	0.27948		1	hmgb2b	NM_001004674	0.168409
1	hmgb2b	NM_001004674	0.34958		1	ptmab	NM_001098730	0.358		1	egfl6	NM_001002457	0.570477		1	rrm2	NM_131450	0.215924		1	banf1	NM_205562	0.275989		1	stmn1a	NM_001040375	0.166236
1	seta	NM_201475	0.347315		1	fmoda	NM_001030072	0.354588		1	NM_131770	NM_131770	0.546864		1	NM_001105706	NM_001105706	0.212315		1	rfc4	NM_214737	0.275052		1	rrm2	NM_131450	0.165735
1	rrm2	NM_131450	0.334111		1	h3f3a	NM_212996	0.34492		1	NM_001040297	NM_001040297	0.545924		1	stmn1a	NM_001040375	0.210301		1	mcm5	NM_178436	0.272193		1	tubb2b	NM_001037410	0.15677
1	si:ch73-281n10.2	NM_001309644	0.333147		1	rps20	NM_213204	0.343687		1	CU693494.2	NR_111927	0.545741		1	NM_001105592	NM_001105592	0.2094		1	ccnd1	NM_131025	0.271571		1	seta	NM_201475	0.155317
1	snrpd1	NM_173252	0.33267		1	rps2	NM_213279	0.342282		1	myh9a	NM_001098177	0.544061		1	dut	NM_001006005	0.196915		1	mcm4	NM_198913	0.269286		1	NM_001105592	NM_001105592	0.154018
1	tubb2b	NM_001037410	0.32466		1	rpl3	NM_001001590	0.341453		1	tmsb1	NM_001165918	0.538869		1	ascl1a	NM_131219	0.196239		1	ascl1a	NM_131219	0.26484		1	hes6	NM_194400	0.15369
1	anp32b	NM_212603	0.321985		1	rps15a	NM_212762	0.341114		1	cfl1l	NM_213639	0.537734		1	lbr	NM_001002720	0.195984		1	NM_001366790	NM_001366790	0.264105		1	foxn4	NM_131099	0.153082
1	ncl	NM_001076652	0.314771		1	rpl18	NM_001003432	0.33976		1	lgals1l1	NM_001005958	0.512341		1	hmgn2	NM_001142543	0.193779		1	chaf1a	NM_001045013	0.261694		1	cirbpa	NM_001017797	0.151651
1	cirbpa	NM_001017797	0.311402		1	rpl37	NM_001002069	0.338827		1	ecrg4b	NM_001326575	0.50663		1	cirbpa	NM_001017797	0.192575		1	NM_001105592	NM_001105592	0.260787		1	hes2.2	NM_001045353	0.14887
1	ran	NM_131309	0.307573		1	rps19	NM_200750	0.337971		1	zgc:136930	NM_001039819	0.500638		1	hmgb2b	NM_001004674	0.190987		1	fen1	NM_001328507	0.256157		1	NM_001366790	NM_001366790	0.144591
1	mcm7	NM_212569	0.304554		1	rps9	NM_200852	0.337271		1	krt4	NM_131509	0.492608		1	cad	NM_001308825	0.190868		1	seta	NM_201475	0.256055		1	banf1	NM_205562	0.142345
1	snrpf	NM_001003881	0.302066		1	rpl32	NM_001040043	0.335875		1	mmp30	NM_001040291	0.490281		1	mki67	NM_001277446	0.190088		1	mcm6	NM_001082849	0.251965		1	h3f3a	NM_212996	0.141413
1	anp32a	NM_199986	0.300831		1	rpl36	NM_212952	0.33409		1	ccl34b.9	NM_001115062	0.477913		1	her4.3	NM_001161408	0.186428		1	tubb2b	NM_001037410	0.251646		1	cad	NM_001308825	0.137907
1	tuba8l4	NM_200185	0.29784		1	eef1a1l1	NM_131263	0.333843		1	apoeb	NM_131098	0.463326		1	banf1	NM_205562	0.185654		1	hes6	NM_194400	0.249039		1	her4.3	NM_001161408	0.137783
1	sumo3b	NM_001002677	0.293977		1	rpsa	NM_201052	0.333807		1	zgc:92380	NM_001003480	0.447337		1	chaf1a	NM_001045013	0.182197		1	nasp	NM_199782	0.241915		1	anp32b	NM_212603	0.137269
1	setb	NM_201468	0.293091		1	rps3	NM_201153	0.331786		1	gstm.3	NM_001162851	0.437364		1	tubb2b	NM_001037410	0.18068		1	rpa3	NM_200227	0.241382		1	dut	NM_001006005	0.136574
1	cbx3a	NM_001045402	0.291864		1	rpl7a	NM_200047	0.331052		1	cyt1	NM_131107	0.427261		1	eif5a2	NM_213262	0.177057		1	rpa2	NM_131711	0.239881		1	ccna2	NM_152949	0.135043
1	TXN	NM_200023	0.291702		1	h3f3b.1	NM_201101	0.328465		1	zgc:86896	NM_001002100	0.41782		1	seta	NM_201475	0.176277		1	anp32b	NM_212603	0.235698		1	eif5a2	NM_213262	0.134743
1	rrm1	NM_131455	0.291624		1	rps28	NM_213034	0.327875		1	itgb1b.1	NM_001034979	0.414995		1	tuba8l4	NM_200185	0.17277		1	rrm2	NM_131450	0.234889		1	her4.2	NM_131090	0.134608
1	banf1	NM_205562	0.290362		1	rpl18a	NM_201060	0.327808		1	itgb1b.2	NM_212928	0.41222		1	hmgb2a	NM_001037424	0.171667		1	hmgb2b	NM_001004674	0.234821		1	hmgb2a	NM_001037424	0.134519
1	hnrnpabb	NM_213302	0.290193		1	faua	NM_200737	0.327169		1	spint1a	NM_213152	0.409002		1	baz1b	NM_001347672	0.171048		1	stmn1a	NM_001040375	0.234404		1	lbr	NM_001002720	0.133204
1	rpl29	NM_001243178	0.288672		1	rps21	NM_201191	0.326963		1	tp63	NM_152986	0.407257		1	adssl	NM_173237	0.170597		1	rpa1	NM_199811	0.233163		1	rbbp4	NM_212595	0.131396
1	hnrnpa1b	NM_200104	0.279436		1	cd81a	NM_131518	0.326648		1	rac2	NM_001002061	0.406425		1	h3f3a	NM_212996	0.170247		1	nutf2l	NM_001003598	0.232872		1	chaf1a	NM_001045013	0.13093
1	h2afvb	NM_001043323	0.278083		1	rps6	NM_001003728	0.325841		1	cotl1	NM_200012	0.387476		1	anp32b	NM_212603	0.169892		1	snrpd1	NM_173252	0.226303		1	snrpd1	NM_173252	0.129927
1	zgc:153409	NM_001076590	0.277277		1	rpl8	NM_200713	0.325393		1	hcls1	NM_001045006	0.384602		1	rpa3	NM_200227	0.169349		1	h3f3a	NM_212996	0.221936		1	sumo3b	NM_001002677	0.129021
1	atp5f1b	NM_001024429	0.276461		1	rpl26	NM_213113	0.324985		1	tmsb4x	NM_001130697	0.382429		1	hes2.2	NM_001045353	0.169322		1	her4.2	NM_131090	0.220077		1	ran	NM_131309	0.127659
1	hmgb1b	NM_001099251	0.2758		1	rps4x	NM_001005589	0.324927		1	arhgdig	NM_201157	0.359581		1	crabp2a	NM_182859	0.167771		1	her2	NM_131089	0.216868		1	ahcy	NM_199218	0.1275
1	snrpe	NM_201004	0.27499		1	RPL37A	NM_001105526	0.324302		1	ptgs2a	NM_153657	0.358781		1	hes6	NM_194400	0.166707		1	rnaseh2a	NM_200226	0.216353		1	cbx3a	NM_001045402	0.126675
1	ranbp1	NM_212766	0.274227		1	rpl39	NM_001002078	0.323773		1	cdh1	NM_131820	0.358669		1	ccna2	NM_152949	0.16574		1	rbbp4	NM_212595	0.215268		1	hmgb1b	NM_001099251	0.125211
1	rpa3	NM_200227	0.271552		1	rpl10	NM_200027	0.323658		1	pleca	NM_001100032	0.358541		1	lig1	NM_001126388	0.165105		1	wfdc1	NM_001100000	0.213795		1	rpa2	NM_131711	0.124134
1	serbp1a	NM_214714	0.270397		1	rpl11	NM_001002139	0.323211		1	itga6b	NM_001013448	0.348079		1	her4.2	NM_131090	0.164287		1	her4.3	NM_001161408	0.212856		1	fen1	NM_001328507	0.122732
1	dek	NM_001045276	0.269216		1	rack1	NM_131444	0.322798		1	epcam	NM_001017593	0.346531		1	mcm6	NM_001082849	0.160895		1	asf1ba	NM_207063	0.212832		1	snrpb	NM_205667	0.122508
1	nutf2l	NM_001003598	0.265757		1	rpl13	NM_198143	0.321771		1	itgb4	NM_001024386	0.344336		1	mcm4	NM_198913	0.158852		1	zgc:110540	NM_001014352	0.212715		1	setb	NM_201468	0.122226
1	rbbp4	NM_212595	0.265672		1	rpl27	NM_199724	0.321397		1	actb1	NM_131031	0.342644		1	smc2	NM_199542	0.158742		1	hmgn2	NM_001142543	0.210324		1	snrpf	NM_001003881	0.122103
1	rplp1	NM_200029	0.264009		1	rps16	NM_001076732	0.321263		1	col1a1b	NM_201478	0.341012		1	nasp	NM_199782	0.156572		1	mcm2	NM_173257	0.209719		1	hnrnpabb	NM_213302	0.121194
1	tma7	NM_001159834	0.263581		1	rps7	NM_200752	0.319991		1	cyt1l	NM_001082882	0.334409		1	mcm2	NM_173257	0.155559		1	lig1	NM_001126388	0.209264		1	ranbp1	NM_212766	0.120955
1	ptmab	NM_001098730	0.26215		1	rpl34	NM_201122	0.319986		1	col1a2	NM_182968	0.332446		1	cbx3a	NM_001045402	0.155302		1	eif3ba	NM_001290093	0.208883		1	rpa3	NM_200227	0.12066
1	eif5a2	NM_213262	0.261911		1	rps3a	NM_200059	0.319926		1	lama5	NM_001039171	0.32255		1	rbbp4	NM_212595	0.154945		1	sumo3b	NM_001002677	0.208322		1	h2afvb	NM_001043323	0.119494
1	hsp90ab1	NM_131310	0.261439		1	rpl24	NM_173235	0.318415		1	st14a	NM_001040351	0.318686		1	mcm5	NM_178436	0.154631		1	adssl	NM_173237	0.208234		1	tuba8l4	NM_200185	0.119483
1	nap1l1	NM_201318	0.260853		1	rpl15	NM_001003447	0.317132		1	aqp3a	NM_213468	0.318477		1	hnrnpa1b	NM_200104	0.15457		1	dut	NM_001006005	0.207635		1	nasp	NM_199782	0.11859
1	tubb4b	NM_198809	0.258749		1	rpl23	NM_200732	0.316846		1	postnb	NM_203421	0.31735		1	tuba1b	NM_194388	0.152702		1	cirbpa	NM_001017797	0.203952		1	mki67	NM_001277446	0.118316
1	atp5mc3a	NM_201176	0.258342		1	rps29	NM_212953	0.316269		1	capns1a	NM_001017899	0.316316		1	snrpb	NM_205667	0.152214		1	mcm3	NM_212567	0.20375		1	zgc:110540	NM_001014352	0.117705
1	snrpb	NM_205667	0.256872		1	NM_200030	NM_200030	0.315684		1	zgc:175088	NM_001113798	0.312463		1	ran	NM_131309	0.14989		1	ahcy	NM_199218	0.203402		1	mcm6	NM_001082849	0.117432
1	syncrip	NM_214696	0.255889		1	tpt1	NM_198140	0.315197		1	zgc:101810	NM_001007772	0.311353		1	ranbp1	NM_212766	0.149655		1	snrpb	NM_205667	0.202357		1	hnrnpa1b	NM_200104	0.117245
1	dut	NM_001006005	0.254808		1	rpl7	NM_213644	0.314412		1	col4a5	NM_001123230	0.310382		1	zgc:110540	NM_001014352	0.14943		1	ddx39ab	NM_212977	0.197942		1	zic2b	NM_001001820	0.114926
1	cox7b	NM_001130602	0.25277		1	rpl36a	NM_001202510	0.313338		1	col1a1a	NM_199214	0.304572		1	nsd2	NM_001082551	0.149092		1	hmgb1b	NM_001099251	0.196301		1	rplp2l	NM_001100436	0.114922
1	rpl35a	NM_001002487	0.252617		1	rplp0	NM_131580	0.313281		1	actb2	NM_181601	0.303399		1	zgc:153405	NM_001045378	0.148591		1	hmgb2a	NM_001037424	0.195398		1	crabp2a	NM_182859	0.114135
1	fen1	NM_001328507	0.252221		1	ppiaa	NM_212758	0.311527		1	itm2bb	NM_212976	0.303005		1	wfdc1	NM_001100000	0.148151		1	h2afvb	NM_001043323	0.194735		1	rplp1	NM_200029	0.11225
1	eef2b	NM_200458	0.252095		1	rpl35	NM_173233	0.310494		1	ptgdsb.1	NM_213634	0.298104		1	dek	NM_001045276	0.14668		1	NM_001105706	NM_001105706	0.194725		1	mcm4	NM_198913	0.111913
1	NM_200030	NM_200030	0.251355		1	rps5	NM_173232	0.309524		1	tuba8l2	NM_200691	0.288591		1	fen1	NM_001328507	0.146625		1	rfc2	NM_001013326	0.193874		1	rfc4	NM_214737	0.111863
1	snrpd2	NM_001017582	0.251283		1	rpl29	NM_001243178	0.308521		1	col28a2a	NM_001159842	0.285597		1	snrpd1	NM_173252	0.145405		1	rfc3	NM_201457	0.193545		1	lig1	NM_001126388	0.111096
1	hnrnpaba	NM_212587	0.250859		1	rps8a	NM_214793	0.308342		1	zgc:92360	NM_001002715	0.285003		1	rpa2	NM_131711	0.144867		1	setb	NM_201468	0.193067		1	ncl	NM_001076652	0.110268
1	rps14	NM_200026	0.250704		1	RPS17	NM_001013455	0.306123		1	itgb3a	NM_001037235	0.284012		1	pola1	NM_001305464	0.144857		1	eif5a2	NM_213262	0.190409		1	nop58	NM_001009889	0.109618
1	cfl1	NM_213641	0.250315		1	rpl21	NM_001002155	0.304918		1	thy1	NM_001313770	0.281413		1	hnrnpabb	NM_213302	0.144645		1	mibp2	NM_198877	0.189767		1	TXN	NM_200023	0.108165
1	rps15a	NM_212762	0.24894		1	h2afvb	NM_001043323	0.304832		1	gpa33a	NM_001115105	0.279159		1	her2	NM_131089	0.143596		1	ranbp1	NM_212766	0.188659		1	marcksb	NM_001015060	0.108077
1	rpl7a	NM_200047	0.246954		1	rps24	NM_001012316	0.304618		1	chl1a	NM_001163106	0.269587		1	aurkb	NM_212566	0.142915		1	orc4	NM_213183	0.188144		1	eef2b	NM_200458	0.10734
1	rpl21	NM_001002155	0.246158		1	rps11	NM_213377	0.303903		1	ptk2bb	NM_212570	0.266611		1	ssrp1a	NM_212802	0.142585		1	TXN	NM_200023	0.18803		1	her4.4	NM_001128390	0.107036
1	rps7	NM_200752	0.246153		1	rps18	NM_173234	0.303725		1	lgals3b	NM_214693	0.266596		1	sumo3b	NM_001002677	0.141592		1	tuba8l4	NM_200185	0.186987		1	dek	NM_001045276	0.106171
1	npm1a	NM_199428	0.245851		1	rps26	NM_200025	0.303697		1	NM_001177497	NM_001177497	0.265042		1	h2afvb	NM_001043323	0.141127		1	dlc	NM_130944	0.186221		1	hnrnpa0b	NM_214706	0.106071
1	srsf2a	NM_213382	0.245329		1	rpl28	NM_201061	0.30331		1	s100a10b	NM_213003	0.262918		1	dlc	NM_130944	0.140993		1	rfc5	NM_001003862	0.185315		1	prmt1	NM_200650	0.105296
1	rpl35	NM_173233	0.245294		1	rpl10a	NM_199636	0.303055		1	anxa1a	NM_181758	0.262721		1	setb	NM_201468	0.139476		1	cdc25b	NM_001115095	0.184202		1	rpsa	NM_201052	0.105201
1	rpl28	NM_201061	0.245275		1	rpl35a	NM_001002487	0.302183		1	col11a1a	NM_001083844	0.259259		1	her4.4	NM_001128390	0.139381		1	ccna2	NM_152949	0.183305		1	snrpe	NM_201004	0.103675
1	rpl34	NM_201122	0.244296		1	rps27.1	NM_001159528	0.300833		1	ywhaz	NM_212757	0.258648		1	top2a	NM_001310015	0.139371		1	fabp3	NM_152961	0.182437		1	rpl7a	NM_200047	0.103265
1	faua	NM_200737	0.243731		1	rps14	NM_200026	0.300717		1	rbp4	NM_130920	0.25253		1	zgc:110216	NM_001013477	0.138919		1	her4.4	NM_001128390	0.182404		1	nutf2l	NM_001003598	0.103252
1	hnrnpa0b	NM_214706	0.242722		1	rpl12	NM_201584	0.300302		1	foxq1b	NM_212907	0.251783		1	hmgb1b	NM_001099251	0.13772		1	snrpe	NM_201004	0.182224		1	rps3a	NM_200059	0.10323
1	rpl32	NM_001040043	0.242536		1	rps25	NM_200815	0.299447		1	capgb	NM_001001594	0.246203		1	snrpf	NM_001003881	0.137597		1	cbx3a	NM_001045402	0.180445		1	rps9	NM_200852	0.10306
1	rpl27	NM_199724	0.242527		1	rps15	NM_001001819	0.298995		1	capn12	NM_001083063	0.245549		1	rplp2l	NM_001100436	0.137418		1	ssrp1a	NM_212802	0.179335		1	rps7	NM_200752	0.102877
1	eif4a1a	NM_198366	0.242526		1	marcksl1a	NM_213133	0.298659		1	sema4e	NM_131049	0.242588		1	TXN	NM_200023	0.136569		1	aaas	NM_213225	0.178586		1	si:ch73-281n10.2	NM_001309644	0.102366
1	rps4x	NM_001005589	0.241894		1	rpl30	NM_200028	0.298286		1	entpd3	NM_001083581	0.23876		1	orc4	NM_213183	0.136358		1	snrpf	NM_001003881	0.178563		1	hnrnpaba	NM_212587	0.102259
1	rps24	NM_001012316	0.241798		1	tubb2b	NM_001037410	0.298237		1	tmem238a	NM_001083074	0.23439		1	zic2b	NM_001001820	0.134784		1	tma7	NM_001159834	0.178187		1	adssl	NM_173237	0.102181
1	hes6	NM_194400	0.241739		1	rpl19	NM_213208	0.297281		1	olfm2b	NM_213260	0.232297		1	nutf2l	NM_001003598	0.134708		1	hells	NM_001037101	0.177198		1	rplp0	NM_131580	0.100741
1	rpa2	NM_131711	0.241686		1	rpl9	NM_001003861	0.296933		1	postnb	NM_001077786	0.23048		1	ncl	NM_001076652	0.134421		1	lbr	NM_001002720	0.177034		1	gadd45gb.1	NM_213226	0.100658
1	rpl36a	NM_001202510	0.241431		1	rps13	NM_001002079	0.296546		1	oclna	NM_212832	0.22901		1	mad2l1	NM_001017739	0.133715		1	ran	NM_131309	0.174312		1	dkc1	NM_001033107	0.100576
1	nop58	NM_001009889	0.2412		1	rps27a	NM_200502	0.296512		1	hhla2a.1	NM_001014327	0.223182		1	dnmt1	NM_131189	0.1329		1	prim2	NM_214782	0.172946		1	asf1ba	NM_207063	0.100539
1	ahcy	NM_199218	0.241004		1	hnrnpaba	NM_212587	0.296224		1	cxcl18a.1	NM_001328090	0.219689		1	her4.2	NM_001161409	0.132535		1	uhrf1	NM_213077	0.171457		1	ddx39ab	NM_212977	0.100436
1	rpl23	NM_200732	0.240228		1	rps10	NM_201146	0.295322		1	pycard	NM_131495	0.219673		1	zgc:113984	NM_001025176	0.132171		1	anp32a	NM_199986	0.170616		1	rpl12	NM_201584	0.100374
1	snu13b	NM_199535	0.239356		1	cfl1	NM_213641	0.294675		1	zgc:162509	NM_001083816	0.21632		1	her4.1	NM_001103128	0.131885		1	rplp2l	NM_001100436	0.168741		1	rpl29	NM_001243178	0.0994356
1	rpl37	NM_001002069	0.239342		1	eef1b2	NM_199949	0.293817		1	col2a1b	NM_001281478	0.21629		1	cdk1	NM_212564	0.131715		1	enc3	NM_001001402	0.168431		1	rpl3	NM_001001590	0.099257
1	rplp2l	NM_001100436	0.238823		1	hnrnpabb	NM_213302	0.29171		1	gpd1c	NM_214753	0.216159		1	ppm1g	NM_201488	0.131577		1	hnrnpabb	NM_213302	0.168389		1	syncrip	NM_214696	0.099238
1	rpl26	NM_213113	0.238676		1	hnrnpa0l	NM_001281721	0.291494		1	cyp2aa6	NM_001199969	0.215159		1	rfc4	NM_214737	0.131416		1	shmt1	NM_201046	0.168308		1	rps8a	NM_214793	0.0991706
1	atp5mc3b	NM_131761	0.237938		1	eef2b	NM_200458	0.29092		1	dnase1l4.1	NM_001003774	0.213078		1	dkc1	NM_001033107	0.130864		1	nop58	NM_001009889	0.168289		1	rpl23	NM_200732	0.098996
1	rps21	NM_201191	0.237912		1	rps23	NM_001110121	0.290521		1	zgc:100997	NM_001003605	0.211692		1	smarca5	NM_001081629	0.130765		1	arpp19b	NM_200972	0.167693		1	ppm1g	NM_201488	0.0988239
1	rpl13	NM_198143	0.237271		1	rpl5b	NM_001002106	0.289493		1	pak2a	NM_001002717	0.210502		1	tubb4b	NM_198809	0.130287		1	tuba8l	NM_212772	0.166816		1	rps5	NM_173232	0.0985671
1	dkc1	NM_001033107	0.237239		1	si:ch73-281n10.2	NM_001309644	0.288443		1	agrn	NM_001177452	0.209951		1	rpa1	NM_199811	0.130038		1	zic2b	NM_001001820	0.165216		1	rpl7	NM_213644	0.0984386
1	calm2b	NM_214736	0.236717		1	hspa8	NM_001110403	0.287256		1	itgav	NM_001033721	0.208807		1	nop58	NM_001009889	0.129419		1	cks1b	NM_001003593	0.165145		1	eif4a1a	NM_198366	0.0980175
1	rps27a	NM_200502	0.236451		1	rpl38	NM_001002486	0.285886		1	appa	NM_131564	0.207789		1	nap1l1	NM_201318	0.129238		1	zgc:110425	NM_001020746	0.164966		1	cdca7a	NM_001017574	0.0979876
1	cox6c	NM_001204124	0.23644		1	rpl22	NM_001037677	0.284249		1	caspb	NM_152884	0.20702		1	cdca7a	NM_001017574	0.129014		1	dkc1	NM_001033107	0.164862		1	tubb4b	NM_198809	0.0979442
1	lsm7	NM_001048006	0.236359		1	colec12	NM_001122840	0.281811		1	pkp3a	NM_001045280	0.206212		1	anp32a	NM_199986	0.128384		1	snu13b	NM_199535	0.164197		1	rps11	NM_213377	0.097798
1	rps26l	NM_200742	0.236149		1	hmgb1b	NM_001099251	0.281311		1	fras1	NM_001130840	0.206076		1	marcksb	NM_001015060	0.1278		1	mki67	NM_001277446	0.16401		1	NM_200030	NM_200030	0.0977392
1	rps28	NM_213034	0.236071		1	rpl31	NM_001040052	0.280807		1	zgc:85932	NM_212939	0.20565		1	eif4a1a	NM_198366	0.127497		1	adh5	NM_131849	0.16399		1	eef1a1l1	NM_131263	0.0976436
1	rpl18	NM_001003432	0.23506		1	hmgn6	NM_001161336	0.278538		1	sparc	NM_001001942	0.205584		1	rx1	NM_131225	0.127483		1	hnrnpa0b	NM_214706	0.163162		1	rpl26	NM_213113	0.0973733
1	rpl3	NM_001001590	0.235011		1	sox11a	NM_131336	0.278028		1	tfap2c	NM_001008576	0.204113		1	uhrf1	NM_213077	0.127334		1	pou3f1	NM_131161	0.161988		1	rpl8	NM_200713	0.0970963
1	rps25	NM_200815	0.234788		1	eef1g	NM_173263	0.277934		1	cpm	NM_001017591	0.201345		1	prmt1	NM_200650	0.126561		1	rps12	NM_001282177	0.161943		1	si:ch211-251b21.1	NM_001144802	0.09693
1	cox6a1	NM_001005592	0.234673		1	hnrnpa0b	NM_214706	0.277706		1	lgals2a	NM_212894	0.200692		1	cldn5a	NM_213274	0.126551		1	rplp0	NM_131580	0.159877		1	rps4x	NM_001005589	0.0969196
1	rpl39	NM_001002078	0.234664		1	uba52	NM_001037113	0.27571		1	s100v1	NM_001366340	0.200182		1	mcm3	NM_212567	0.126248		1	dek	NM_001045276	0.159644		1	rps14	NM_200026	0.096855
1	RPS17	NM_001013455	0.234617		1	rps26l	NM_200742	0.275377		1	igfbp1a	NM_173283	0.199252		1	taf15	NM_001079973	0.125903		1	parp1	NM_001044942	0.158913		1	rps27a	NM_200502	0.0964895
1	cox4i1	NM_214701	0.233919		1	rpl23a	NM_001001593	0.275109		1	arpc5b	NM_201509	0.19914		1	cadm3	NM_001045246	0.125481		1	cadm3	NM_001045246	0.15807		1	rps20	NM_213204	0.0963851
1	rps9	NM_200852	0.233894		1	ran	NM_131309	0.27401		1	padi2	NM_200112	0.195204		1	syncrip	NM_214696	0.125144		1	rps20	NM_213204	0.157937		1	rps23	NM_001110121	0.0962598
1	ddx39ab	NM_212977	0.233858		1	ms4a17a.9	NM_001013510	0.273287		1	arpc2	NM_212699	0.194248		1	zgc:110425	NM_001020746	0.124905		1	dnmt1	NM_131189	0.157917		1	rnaseh2a	NM_200226	0.0962238
1	sumo3a	NM_213124	0.233615		1	hsp90ab1	NM_131310	0.272272		1	krt15	NM_213523	0.190894		1	tpx2	NM_001327745	0.124845		1	rps8a	NM_214793	0.157459		1	rpl10	NM_200027	0.0961188
1	rpl36	NM_212952	0.2333		1	rpl4	NM_213107	0.270157		1	anxa2a	NM_181761	0.190187		1	rnaseh2a	NM_200226	0.124708		1	cdc6	NM_001127333	0.156912		1	rpl18a	NM_201060	0.0959959
1	lbr	NM_001002720	0.233081		1	bhmt	NM_001012480	0.269259		1	prkcda	NM_214708	0.189597		1	rplp1	NM_200029	0.124621		1	uck2b	NM_199764	0.156802		1	eef1b2	NM_199949	0.0957955
1	rpl7	NM_213644	0.233044		1	rpl5a	NM_199756	0.264365		1	perp	NM_001256207	0.189252		1	ddx39ab	NM_212977	0.124604		1	cbx5	NM_001080184	0.156722		1	rpl21	NM_001002155	0.0956764
1	rps8a	NM_214793	0.232894		1	rps27.2	NM_200765	0.264222		1	cyp26a1	NM_131146	0.188809		1	tma7	NM_001159834	0.124101		1	alyref	NM_001105108	0.156388		1	zgc:110425	NM_001020746	0.0955022
1	rps23	NM_001110121	0.232375		1	cthrc1a	NM_001003765	0.263452		1	myl12.1	NM_214699	0.188623		1	parp1	NM_001044942	0.123775		1	ccne2	NM_001002075	0.156273		1	rpl13	NM_198143	0.0954406
1	ccna2	NM_152949	0.232148		1	rpl13a	NM_212784	0.26285		1	krt97	NM_001002383	0.188584		1	dlgap5	NM_001004592	0.123422		1	rps7	NM_200752	0.156043		1	tma7	NM_001159834	0.0953895
1	rps19	NM_200750	0.232123		1	ccnd1	NM_131025	0.261516		1	abracl	NM_213642	0.184825		1	fbxo5	NM_001003869	0.123095		1	gadd45gb.1	NM_213226	0.156034		1	serbp1a	NM_214714	0.0952207
1	rps5	NM_173232	0.231404		1	slc25a5	NM_173247	0.261512		1	kera	NM_001025548	0.184281		1	dld	NM_130955	0.122841		1	rpsa	NM_201052	0.155921		1	rps25	NM_200815	0.0951971
1	COX5B	NM_001002163	0.230445		1	rplp2	NM_212743	0.26124		1	myof	NM_200875	0.182293		1	snrpe	NM_201004	0.122254		1	rps3a	NM_200059	0.155414		1	mcm2	NM_173257	0.0949757
1	prmt1	NM_200650	0.230286		1	rpl14	NM_001002866	0.26102		1	jupa	NM_131177	0.182005		1	smc4	NM_173253	0.121577		1	nsd2	NM_001082551	0.155395		1	npm1a	NM_199428	0.0948853
1	rpsa	NM_201052	0.229846		1	eif5a	NM_213185	0.260298		1	sh3d21	NM_001037432	0.18098		1	arpp19b	NM_200972	0.121535		1	snrpd2	NM_001017582	0.155272		1	anp32a	NM_199986	0.0948593
1	rps16	NM_001076732	0.229477		1	seta	NM_201475	0.25805		1	zgc:113223	NM_001013551	0.180869		1	ahcy	NM_199218	0.121021		1	baz1b	NM_001347672	0.154651		1	parp1	NM_001044942	0.0946844
1	rpl8	NM_200713	0.22761		1	rps17	NM_200845	0.257758		1	ak1	NM_001003993	0.180311		1	asf1ba	NM_207063	0.120941		1	rpl12	NM_201584	0.154449		1	mcm5	NM_178436	0.0946634
1	rpl15	NM_001003447	0.227167		1	eif5a2	NM_213262	0.257351		1	rps2	NM_213279	0.179095		1	rpsa	NM_201052	0.12041		1	rpl4	NM_213107	0.154432		1	rpl15	NM_001003447	0.0945862
1	rps11	NM_213377	0.226744		1	mmp2	NM_198067	0.25575		1	rplp0	NM_131580	0.178068		1	cdca5	NM_001100947	0.120184		1	naa40	NM_001017632	0.153993		1	baz1b	NM_001347672	0.0945343
1	eef1b2	NM_199949	0.226737		1	mxra8b	NM_001079960	0.250293		1	aep1	NM_001013304	0.176683		1	supt16h	NM_001097584	0.120116		1	hnrnpa1b	NM_200104	0.153724		1	rpl36a	NM_001202510	0.0943062
1	rpl30	NM_200028	0.226677		1	pnrc2	NM_001130192	0.250233		1	zgc:194398	NM_001135142	0.17653		1	nusap1	NM_001145694	0.119354		1	ppm1g	NM_201488	0.153658		1	rps24	NM_001012316	0.0942747
1	rpl31	NM_001040052	0.226315		1	sumo3a	NM_213124	0.246833		1	rpl11	NM_001002139	0.176341		1	abcf1	NM_213186	0.11917		1	rps9	NM_200852	0.153209		1	fbl	NM_213002	0.0936828
1	eif3ja	NM_201214	0.224181		1	tgfbi	NM_182862	0.246636		1	fam169aa	NM_001045367	0.175823		1	gadd45gb.1	NM_213226	0.118797		1	NM_001077770	NM_001077770	0.152874		1	rps19	NM_200750	0.0936823
1	rpl18a	NM_201060	0.224144		1	pabpc1a	NM_001031676	0.245768		1	spint1b	NM_001111223	0.173451		1	NM_200030	NM_200030	0.11857		1	rpl5a	NM_199756	0.152415		1	eif3ba	NM_001290093	0.0936238
1	atp5fa1	NM_001077355	0.224137		1	hdac1	NM_173236	0.244536		1	NM_201039	NM_201039	0.171912		1	esco2	NM_001003872	0.118386		1	h2afx	NM_201073	0.152153		1	pou3f1	NM_131161	0.0936136
1	rps20	NM_213204	0.223264		1	si:ch211-251b21.1	NM_001144802	0.244317		1	tnn	NM_131036	0.171034		1	eef2b	NM_200458	0.118366		1	marcksb	NM_001015060	0.152051		1	rpl35a	NM_001002487	0.093574
1	slc25a5	NM_173247	0.223134		1	col2a1b	NM_001281478	0.241557		1	actn1	NM_001168286	0.170887		1	krcp	NM_001012366	0.118363		1	atp5f1c	NM_200041	0.151968		1	cadm3	NM_001045246	0.0931169
1	cadm3	NM_001045246	0.223106		1	hmgn7	NM_001080033	0.241424		1	frem2b	NM_001137661	0.169878		1	NM_001111216	NM_001111216	0.117115		1	riox2	NM_200337	0.151879		1	rpl27	NM_199724	0.09306
1	rpl24	NM_173235	0.222922		1	nucks1a	NM_001004601	0.240015		1	rps19	NM_200750	0.169679		1	msna	NM_001004296	0.116657		1	rps11	NM_213377	0.151809		1	ssrp1a	NM_212802	0.0930065
1	marcksb	NM_001015060	0.22253		1	dcn	NM_131697	0.239574		1	nrg2a	NM_001099254	0.167936		1	spc25	NM_001123057	0.116364		1	eif5a	NM_213185	0.151792		1	mad2l1	NM_001017739	0.092996
1	rps29	NM_212953	0.222438		1	btf3	NM_001076558	0.23928		1	rpl39	NM_001002078	0.167793		1	cks1b	NM_001003593	0.116048		1	cldn5a	NM_213274	0.151647		1	rpl18	NM_001003432	0.0928505
1	slc25a3b	NM_213722	0.222038		1	pcna	NM_131404	0.238827		1	tnfaip8l2b	NM_200374	0.167404		1	si:ch73-281n10.2	NM_001309644	0.115975		1	ppiab	NM_001328424	0.151635		1	rps15a	NM_212762	0.0927739
1	rpl10	NM_200027	0.221902		1	anp32b	NM_212603	0.237143		1	ppp1r1b	NM_001281923	0.167391		1	atp5fa1	NM_001077355	0.114468		1	eef1b2	NM_199949	0.151434		1	rpl11	NM_001002139	0.0927334
1	rpl12	NM_201584	0.221897		1	setb	NM_201468	0.235961		1	rps20	NM_213204	0.167228		1	pa2g4b	NM_212641	0.114038		1	msna	NM_001004296	0.151266		1	zgc:153405	NM_001045378	0.092652
1	rps3a	NM_200059	0.22177		1	hmgb3a	NM_001122836	0.233143		1	kitlgb	NM_001018127	0.167224		1	rps9	NM_200852	0.113701		1	rpl11	NM_001002139	0.151024		1	rack1	NM_131444	0.092448
1	rpl23a	NM_001001593	0.221366		1	h3f3c	NM_200003	0.233068		1	rplp2l	NM_001100436	0.166263		1	rps3a	NM_200059	0.113603		1	rps23	NM_001110121	0.150837		1	rps26l	NM_200742	0.0919245
1	ndufa4l	NM_213417	0.22075		1	hmgb1a	NM_199555	0.232948		1	rpl19	NM_213208	0.16554		1	atp5f1b	NM_001024429	0.113596		1	rplp1	NM_200029	0.150646		1	rps2	NM_213279	0.091865
1	rbm8a	NM_001013345	0.220732		1	anp32a	NM_199986	0.231875		1	abca1b	NM_001114586	0.165308		1	rps20	NM_213204	0.11332		1	rpl7a	NM_200047	0.150062		1	snu13b	NM_199535	0.0918057
1	nasp	NM_199782	0.220593		1	serbp1a	NM_214714	0.229648		1	rps27a	NM_200502	0.165152		1	rpl29	NM_001243178	0.112593		1	rps5	NM_173232	0.149663		1	rpl37	NM_001002069	0.0916884
1	ube2v2	NM_213515	0.220257		1	lrrc17	NM_205539	0.229369		1	map2k1	NM_213419	0.16507		1	her12	NM_205619	0.111996		1	eef1g	NM_173263	0.149412		1	faua	NM_200737	0.0916504
1	eef1a1l1	NM_131263	0.220247		1	ctnnb1	NM_131059	0.226213		1	NM_213169	NM_213169	0.16404		1	rpl7a	NM_200047	0.111733		1	rps17	NM_200845	0.148945		1	rpl10a	NM_199636	0.0916321
1	eif4e1c	NM_001017851	0.219936		1	hnrnpa1b	NM_200104	0.223023		1	znf296	NM_001044319	0.163899		1	hirip3	NM_199823	0.111533		1	rpl10	NM_200027	0.148836		1	rpl5b	NM_001002106	0.0914234
1	rps2	NM_213279	0.219935		1	krt8	NM_200080	0.223018		1	NM_001115107	NM_001115107	0.163846		1	rpl23	NM_200732	0.111291		1	eef2b	NM_200458	0.148635		1	rps6	NM_001003728	0.0912745
1	hspa8	NM_001110403	0.218484		1	sec61g	NM_001002499	0.221958		1	efhd2	NM_001326493	0.163778		1	fabp7a	NM_131605	0.110892		1	gins2	NM_001024439	0.148006		1	rps28	NM_213034	0.0908147
1	fabp3	NM_152961	0.217386		1	snrpb	NM_205667	0.221799		1	eef1a1l1	NM_131263	0.163454		1	ncapd2	NM_001162502	0.110701		1	srsf10b	NM_200533	0.147556		1	rpl35	NM_173233	0.0905483
1	rpl29	NM_001003434	0.21702		1	serf2	NM_001160335	0.221462		1	rpl37	NM_001002069	0.163183		1	rplp0	NM_131580	0.110694		1	rpl23a	NM_001001593	0.147359		1	rpl34	NM_201122	0.090456
1	anp32e	NM_213277	0.216906		1	ubc	NM_001077804	0.218596		1	rps25	NM_200815	0.162853		1	prim2	NM_214782	0.110641		1	rps25	NM_200815	0.146359		1	rps10	NM_201146	0.0904511
1	rps10	NM_201146	0.216747		1	cnmd	NM_001126448	0.218097		1	rps3a	NM_200059	0.161183		1	eif3ba	NM_001290093	0.110539		1	rpl23	NM_200732	0.146255		1	rpl13a	NM_212784	0.0903745
1	rpl4	NM_213107	0.216547		1	sumo3b	NM_001002677	0.218012		1	hspa8	NM_001110403	0.16055		1	NM_001077770	NM_001077770	0.110439		1	rps27a	NM_200502	0.146203		1	rpl4	NM_213107	0.0901389
1	rx1	NM_131225	0.216358		1	mex3b	NM_001080993	0.217343		1	rpl7	NM_213644	0.160497		1	kpnb1	NM_001037702	0.110241		1	cct5	NM_212613	0.146166		1	snrpd2	NM_001017582	0.0900868
1	rps6	NM_001003728	0.216323		1	pfn2	NM_201336	0.216635		1	RPL37A	NM_001105526	0.16044		1	rpl12	NM_201584	0.110186		1	bub3	NM_205709	0.146113		1	rps21	NM_201191	0.0899243
1	mibp2	NM_198877	0.216103		1	tma7	NM_001159834	0.214143		1	rpl18a	NM_201060	0.160002		1	rps5	NM_173232	0.110118		1	abce1	NM_213051	0.145663		1	nusap1	NM_001145694	0.0895944
1	atp5l	NM_199757	0.216066		1	NR_145818	NR_145818	0.213394		1	mpzl2b	NM_212763	0.159751		1	tuba8l	NM_212772	0.109854		1	rad21a	NM_199595	0.145385		1	arpp19b	NM_200972	0.0895095
1	rpl14	NM_001002866	0.215971		1	pdgfrl	NM_200314	0.21223		1	rpl28	NM_201061	0.159594		1	rps8a	NM_214793	0.109072		1	taf15	NM_001079973	0.14537		1	cks1b	NM_001003593	0.0894672
1	rpl5b	NM_001002106	0.215814		1	calm3b	NM_199570	0.211288		1	rpl23a	NM_001001593	0.159428		1	rps29	NM_212953	0.108827		1	srsf2a	NM_213382	0.145364		1	rpl32	NM_001040043	0.0893709
1	fbl	NM_213002	0.215529		1	eif3m	NM_001024735	0.211285		1	arpc4	NM_205537	0.158951		1	pabpc1a	NM_001031676	0.108818		1	rpl8	NM_200713	0.145097		1	srsf2a	NM_213382	0.0891196
1	rpl9	NM_001003861	0.215356		1	calm2b	NM_214736	0.210493		1	rpl15	NM_001003447	0.158864		1	rps7	NM_200752	0.108818		1	rpl26	NM_213113	0.144955		1	rps16	NM_001076732	0.089102
1	zgc:193541	NM_001135972	0.215206		1	ppib	NM_213019	0.210132		1	rpl10	NM_200027	0.158724		1	rps23	NM_001110121	0.108618		1	rpl15	NM_001003447	0.144841		1	eef1g	NM_173263	0.0889726
1	sumo2b	NM_001003422	0.214821		1	serpinf1	NM_001004539	0.209133		1	rpl36a	NM_001202510	0.158512		1	serbp1a	NM_214714	0.108126		1	tubb4b	NM_198809	0.144713		1	rpl5a	NM_199756	0.088826
1	ppm1g	NM_201488	0.214618		1	fabp3	NM_152961	0.20895		1	rpl7a	NM_200047	0.158401		1	ube2c	NM_001037691	0.106997		1	rpl7	NM_213644	0.144578		1	zgc:110216	NM_001013477	0.0887537
1	magoh	NM_001017700	0.214351		1	ppiab	NM_001328424	0.208517		1	rps26l	NM_200742	0.157646		1	cx43.4	NM_131069	0.106944		1	rpl21	NM_001002155	0.144359		1	rx1	NM_131225	0.0883794
1	hnrnpa0l	NM_001281721	0.214287		1	snrpd1	NM_173252	0.208139		1	rps28	NM_213034	0.157619		1	hmgb1a	NM_199555	0.106914		1	rps3	NM_201153	0.144248		1	rps3	NM_201153	0.0881652
1	idh2	NM_199564	0.214148		1	eif4a1a	NM_198366	0.20734		1	rpl24	NM_173235	0.157415		1	rpl35a	NM_001002487	0.106836		1	rps6	NM_001003728	0.144204		1	taf15	NM_001079973	0.0880349
1	cks1b	NM_001003593	0.213839		1	si:ch1073-429i10.3	NM_001366916	0.20672		1	rps17	NM_200845	0.1569		1	notch1a	NM_131441	0.10681		1	rack1	NM_131444	0.144127		1	RPS17	NM_001013455	0.0879441
1	nop10	NM_001003868	0.213789		1	foxc1a	NM_131728	0.206372		1	rplp2	NM_212743	0.156625		1	zgc:153409	NM_001076590	0.106734		1	mycn	NM_212614	0.144063		1	rpl39	NM_001002078	0.0877402
1	hmgn7	NM_001080033	0.213761		1	tuba8l4	NM_200185	0.204597		1	rps23	NM_001110121	0.155955		1	armc1l	NM_199539	0.106651		1	rpl5b	NM_001002106	0.144014		1	rpl28	NM_201061	0.087686
1	rack1	NM_131444	0.213295		1	mmp14a	NM_194416	0.204167		1	rps10	NM_201146	0.155686		1	eef1a1l1	NM_131263	0.106526		1	rpl13a	NM_212784	0.143964		1	cdca5	NM_001100947	0.0876585
1	rps27.1	NM_001159528	0.212803		1	msna	NM_001004296	0.203462		1	rps7	NM_200752	0.155298		1	hat1	NM_001004572	0.1058		1	rps26l	NM_200742	0.143589		1	cct3	NM_173250	0.0876539
1	rpl22	NM_001037677	0.212505		1	zcchc24	NM_001098388	0.202		1	rps24	NM_001012316	0.154986		1	fbl	NM_213002	0.105386		1	rpl13	NM_198143	0.143447		1	rpl23a	NM_001001593	0.0875837
1	chaf1a	NM_001045013	0.212308		1	col2a1a	NM_131292	0.201691		1	rpl26	NM_213113	0.154593		1	rps11	NM_213377	0.105038		1	mad2l1	NM_001017739	0.143183		1	rps13	NM_001002079	0.0873296
1	rps15	NM_001001819	0.211978		1	fth1a	NM_131585	0.200543		1	dlx3b	NM_131322	0.154562		1	rpl8	NM_200713	0.104954		1	rpl3	NM_001001590	0.142745		1	rpl14	NM_001002866	0.0870984
1	rpl10a	NM_199636	0.211939		1	ncl	NM_001076652	0.200538		1	rps5	NM_173232	0.154481		1	rad21a	NM_199595	0.104833		1	uba52	NM_001037113	0.142694		1	pa2g4b	NM_212641	0.0869974
1	cnbpb	NM_001326405	0.211565		1	rbbp4	NM_212595	0.200103		1	rpl23	NM_200732	0.154358		1	zgc:165555	NM_001098761	0.10481		1	rpl18a	NM_201060	0.142662		1	nap1l1	NM_201318	0.0869499
1	ppiab	NM_001328424	0.211426		1	TXN	NM_200023	0.199131		1	junbb	NM_212750	0.154299		1	rps25	NM_200815	0.104666		1	rps14	NM_200026	0.142465		1	rpl36	NM_212952	0.086881
1	RPL37A	NM_001105526	0.211361		1	tcf12	NM_214816	0.198543		1	pls3	NM_001002326	0.154168		1	pane1	NM_205590	0.104585		1	rpl36a	NM_001202510	0.142033		1	sumo3a	NM_213124	0.0868239
1	rps3	NM_201153	0.210993		1	h2afva	NM_153644	0.198409		1	rps15	NM_001001819	0.153994		1	rpl3	NM_001001590	0.104563		1	sumo3a	NM_213124	0.141761		1	rpl24	NM_173235	0.0865343
1	cox5aa	NM_001024403	0.210677		1	ndufa4l	NM_213417	0.198238		1	sult2st1	NM_198914	0.153753		1	hnrnpaba	NM_212587	0.104552		1	ncapg	NM_001256205	0.141607		1	rps15	NM_001001819	0.0863171
1	srsf5a	NM_200867	0.210492		1	sec61b	NM_001002527	0.198197		1	lima1a	NM_131664	0.153497		1	rps27a	NM_200502	0.104353		1	cct4	NM_200583	0.141587		1	dlc	NM_130944	0.0859904
1	pabpc1a	NM_001031676	0.210353		1	rad21a	NM_199595	0.1981		1	rpl35	NM_173233	0.153465		1	rpl26	NM_213113	0.104244		1	hirip3	NM_199823	0.14138		1	hsp90ab1	NM_131310	0.0859432
1	rpl13a	NM_212784	0.210149		1	rsl24d1	NM_212993	0.19763		1	rpl8	NM_200713	0.15342		1	cdc25b	NM_001115095	0.103892		1	rpl37	NM_001002069	0.141324		1	rpl31	NM_001040052	0.085749
1	eif2s2	NM_212675	0.209954		1	rrm2	NM_131450	0.197592		1	rps14	NM_200026	0.153265		1	rps4x	NM_001005589	0.10386		1	rpl10a	NM_199636	0.141289		1	rps29	NM_212953	0.0854284
1	hmgn6	NM_001161336	0.209656		1	krt18a.1	NM_178437	0.197477		1	s100v2	NM_001080161	0.153184		1	rps14	NM_200026	0.103849		1	eef1a1l1	NM_131263	0.141203		1	abcf1	NM_213186	0.0853952
1	snrpg	NM_001004660	0.209614		1	col1a1a	NM_199214	0.19605		1	rps6	NM_001003728	0.153071		1	rpl18a	NM_201060	0.103828		1	smc2	NM_199542	0.141067		1	mcm3	NM_212567	0.085011
1	rpl11	NM_001002139	0.209432		1	sumo2b	NM_001003422	0.195981		1	rps4x	NM_001005589	0.152875		1	rpl13	NM_198143	0.103571		1	rps4x	NM_001005589	0.141026		1	mibp2	NM_198877	0.0850049
1	rplp0	NM_131580	0.209125		1	lum	NM_001002059	0.195717		1	rpl14	NM_001002866	0.152551		1	eif3s10	NM_199820	0.103436		1	psmb7	NM_001045564	0.140992		1	hnrnpa0l	NM_001281721	0.0848574
1	uba52	NM_001037113	0.208925		1	smarce1	NM_201298	0.195606		1	rpl30	NM_200028	0.15232		1	rps24	NM_001012316	0.103403		1	pola1	NM_001305464	0.140846		1	rpa1	NM_199811	0.0844904
1	rps13	NM_001002079	0.208004		1	twist1a	NM_130984	0.195581		1	cavin1b	NM_001114549	0.152216		1	plk1	NM_001003890	0.103356		1	rpl35a	NM_001002487	0.140756		1	tuba1a	NM_001190982	0.0844476
1	rpl19	NM_213208	0.207669		1	rbm4.3	NM_213317	0.195271		1	rps29	NM_212953	0.151836		1	tyms	NM_131760	0.103266		1	ppid	NM_001002065	0.140596		1	rfc3	NM_201457	0.0843622
1	cx43.4	NM_131069	0.207098		1	eif3eb	NM_200839	0.194831		1	rps13	NM_001002079	0.151755		1	rps2	NM_213279	0.103149		1	syncrip	NM_214696	0.140444		1	rpl19	NM_213208	0.0841499
1	taf15	NM_001079973	0.207017		1	matn4	NM_213549	0.194735		1	eef1da	NM_001177453	0.151495		1	rack1	NM_131444	0.103061		1	tuba1b	NM_194388	0.140427		1	aurkb	NM_212566	0.0839126
1	cbx5	NM_001080184	0.207006		1	marcksb	NM_001015060	0.192631		1	rplp1	NM_200029	0.151367		1	eef1g	NM_173263	0.103059		1	rps19	NM_200750	0.140207		1	ddx39aa	NM_001328342	0.0838656
1	eef1g	NM_173263	0.20627		1	srsf5a	NM_200867	0.18928		1	zgc:153867	NM_213638	0.15077		1	idh2	NM_199564	0.102788		1	cct2	NM_201455	0.139954		1	rpl30	NM_200028	0.0837549
1	cct3	NM_173250	0.205528		1	tspan7	NM_214774	0.18903		1	si:ch211-105c13.3	NM_001326482	0.150597		1	rpl18	NM_001003432	0.102625		1	khsrp	NM_001089428	0.139635		1	pabpc1a	NM_001031676	0.0831201
1	h3f3b.1	NM_001017599	0.205475		1	cx43.4	NM_131069	0.187709		1	rpl13	NM_198143	0.150534		1	rpl7	NM_213644	0.102608		1	gins3	NM_001002874	0.139616		1	cdk1	NM_212564	0.0830983
1	hmgb1a	NM_199555	0.205201		1	atp5mc3b	NM_131761	0.187689		1	rps8a	NM_214793	0.150308		1	rpl11	NM_001002139	0.102487		1	faua	NM_200737	0.139525		1	uhrf1	NM_213077	0.0828971
1	uqcrb	NM_001024442	0.204785		1	snrpf	NM_001003881	0.18753		1	uba52	NM_001037113	0.150265		1	rpl21	NM_001002155	0.102382		1	rps2	NM_213279	0.139501		1	uba52	NM_001037113	0.082788
1	rps18	NM_173234	0.204713		1	NM_001362378	NM_001362378	0.186993		1	rpl32	NM_001040043	0.150242		1	cfl1	NM_213641	0.102198		1	rpl27	NM_199724	0.139361		1	rpl9	NM_001003861	0.0827204
1	rps26	NM_200025	0.20458		1	eif3f	NM_001200009	0.186332		1	rpl34	NM_201122	0.150227		1	faua	NM_200737	0.102155		1	zgc:153405	NM_001045378	0.139341		1	ptmab	NM_001098730	0.0825564
1	atp5mc1	NM_213028	0.204527		1	atp5f1b	NM_001024429	0.185199		1	eef1b2	NM_199949	0.150148		1	rps15a	NM_212762	0.10196		1	rps15a	NM_212762	0.139331		1	khsrp	NM_001089428	0.0823002
1	atp5pf	NM_213307	0.20447		1	ybx1	NM_001126457	0.184814		1	hbegfa	NM_001111226	0.149963		1	srsf2a	NM_213382	0.101885		1	rpl9	NM_001003861	0.139282		1	rps18	NM_173234	0.0822898
1	rps17	NM_200845	0.204341		1	srsf2a	NM_213382	0.184025		1	rpl35a	NM_001002487	0.149905		1	rps19	NM_200750	0.101804		1	rps10	NM_201146	0.139256		1	her4.1	NM_001103128	0.0821432
1	ppiaa	NM_212758	0.204199		1	eif1b	NM_199588	0.183535		1	cebpd	NM_131887	0.149328		1	snu13b	NM_199535	0.101716		1	rps28	NM_213034	0.138665		1	fabp7a	NM_131605	0.0821282
1	ddx39aa	NM_001328342	0.203619		1	ddx39aa	NM_001328342	0.183493		1	rpl10a	NM_199636	0.149089		1	rps6	NM_001003728	0.101713		1	si:ch211-251b21.1	NM_001144802	0.138485		1	fabp3	NM_152961	0.0821098
1	h2afva	NM_153644	0.203288		1	ddx39ab	NM_212977	0.182999		1	rpl27	NM_199724	0.149086		1	cct3	NM_173250	0.101599		1	rpl30	NM_200028	0.138385		1	orc4	NM_213183	0.0819726
1	cdk1	NM_212564	0.203045		1	tubb4b	NM_198809	0.182885		1	rps9	NM_200852	0.149073		1	rpl37	NM_001002069	0.101159		1	rpl19	NM_213208	0.13829		1	her4.2	NM_001161409	0.0819536
1	snrpd3l	NM_199760	0.202523		1	cbx3a	NM_001045402	0.182113		1	rps27.1	NM_001159528	0.148781		1	rpl36a	NM_001202510	0.101003		1	ddx39aa	NM_001328342	0.138139		1	top2a	NM_001310015	0.0818661
1	atp5pb	NM_001005960	0.201979		1	tubb5	NM_198818	0.181275		1	rpl21	NM_001002155	0.148645		1	snrpd3l	NM_199760	0.100976		1	rps24	NM_001012316	0.138115		1	RPL37A	NM_001105526	0.081814
1	cdca5	NM_001100947	0.201355		1	hnrnpa0a	NM_212645	0.180325		1	rps15a	NM_212762	0.148628		1	rpl10a	NM_199636	0.100929		1	rpl18	NM_001003432	0.137937		1	atp5f1b	NM_001024429	0.0817145
1	ssb	NM_199547	0.200503		1	rps12	NM_001282177	0.180118		1	col18a1a	NM_001349195	0.148176		1	alyref	NM_001105108	0.100845		1	rpl14	NM_001002866	0.137662		1	cfl1	NM_213641	0.0816656
1	abcf1	NM_213186	0.200151		1	syncrip	NM_214696	0.179648		1	rpl12	NM_201584	0.148102		1	cct2	NM_201455	0.100686		1	pdap1a	NM_212632	0.137408		1	naa40	NM_001017632	0.0815525
1	zgc:165555	NM_001098761	0.199967		1	tpm4a	NM_213158	0.179158		1	mrtfab	NM_001201558	0.146989		1	rpl14	NM_001002866	0.100527		1	cfl1	NM_213641	0.137115		1	cct5	NM_212613	0.0814429
1	lig1	NM_001126388	0.199315		1	snrpd2	NM_001017582	0.179104		1	rpl22	NM_001037677	0.14691		1	rps28	NM_213034	0.100518		1	atp5fa1	NM_001077355	0.136914		1	smc2	NM_199542	0.0812945
1	rps27.2	NM_200765	0.197915		1	prmt1	NM_200650	0.178817		1	igfbp7	NM_212924	0.14682		1	rpl34	NM_201122	0.100474		1	rps13	NM_001002079	0.136804		1	nsd2	NM_001082551	0.0812283
1	tuba8l	NM_212772	0.197625		1	eif2s3	NM_212711	0.177158		1	rpl36	NM_212952	0.14664		1	rfc5	NM_001003862	0.100351		1	rps15	NM_001001819	0.136779		1	rfc2	NM_001013326	0.0810589
1	ppa1b	NM_001017833	0.197418		1	ranbp1	NM_212766	0.177044		1	rpl31	NM_001040052	0.146632		1	rpl27	NM_199724	0.100231		1	her4.2	NM_001161409	0.136147		1	NM_001077770	NM_001077770	0.0808898
1	pfn2l	NM_201466	0.197318		1	sfrp2	NM_001077384	0.176923		1	rpl13a	NM_212784	0.146076		1	ddx39aa	NM_001328342	0.100042		1	rpl24	NM_173235	0.135091		1	ptgr1	NM_001008651	0.0806978
1	nusap1	NM_001145694	0.197148		1	NM_001077770	NM_001077770	0.176863		1	meis1b	NM_131893	0.145428		1	rps10	NM_201146	0.0999966		1	ilf2	NM_213236	0.134945		1	hmgb1a	NM_199555	0.0805133
1	asf1ba	NM_207063	0.196993		1	histh1l	NM_001017660	0.176118		1	rpl5a	NM_199756	0.145155		1	ipo7	NM_200905	0.0999337		1	RPL37A	NM_001105526	0.134745		1	rps27.1	NM_001159528	0.0802258
1	cycsb	NM_001002068	0.196666		1	hnrnpub	NM_001033595	0.176059		1	NM_001365889	NM_001365889	0.14511		1	rpl35	NM_173233	0.0996523		1	dhfr	NM_131775	0.1346		1	hirip3	NM_199823	0.080065
1	eif3ba	NM_001290093	0.196425		1	prrx1b	NM_200050	0.175471		1	rps21	NM_201191	0.144764		1	hsp90ab1	NM_131310	0.0993982		1	rps16	NM_001076732	0.134397		1	tuba8l	NM_212772	0.080008
1	tcp1	NM_131230	0.196379		1	anp32e	NM_213277	0.175262		1	RPS17	NM_001013455	0.143934		1	rpl5b	NM_001002106	0.0993804		1	hmgb1a	NM_199555	0.134319		1	cct2	NM_201455	0.0796481
1	si:dkey-67c22.2	NM_001130400	0.195477		1	si:ch211-51e12.7	NM_001044754	0.17438		1	eef1g	NM_173263	0.143921		1	rpl4	NM_213107	0.0993266		1	rpl39	NM_001002078	0.134183		1	prim2	NM_214782	0.0792692
1	pa2g4b	NM_212641	0.195471		1	cd248a	NM_001099228	0.174142		1	rpl3	NM_001001590	0.143229		1	rfc2	NM_001013326	0.0991749		1	hnrnpa0l	NM_001281721	0.133742		1	tuba1b	NM_194388	0.0788026
1	NR_145818	NR_145818	0.194942		1	cldn11a	NM_001002624	0.174042		1	tuba8l	NM_212772	0.143075		1	rpl5a	NM_199756	0.0990738		1	myg1	NM_001309488	0.133493		1	dnmt1	NM_131189	0.0782
1	khsrp	NM_001089428	0.194348		1	cdh11	NM_131214	0.173898		1	cap1	NM_199909	0.142573		1	rps26l	NM_200742	0.0990458		1	atp5pd	NM_200702	0.133473		1	ascl1a	NM_131219	0.0781375
1	c1qbp	NM_001017858	0.193499		1	col11a1b	NM_001184954	0.173307		1	rps16	NM_001076732	0.142486		1	rpl15	NM_001003447	0.0990376		1	rbb4l	NM_212610	0.133167		1	rpl22	NM_001037677	0.0775532
1	atp5f1e	NM_001302742	0.192406		1	khsrp	NM_001089428	0.172351		1	dennd2da	NM_001077294	0.142263		1	rps15	NM_001001819	0.099018		1	psma2	NM_001024441	0.133098		1	tcp1	NM_131230	0.0775521
1	h3f3b.1	NM_201101	0.191292		1	taf15	NM_001079973	0.172126		1	snap23.2	NM_001037117	0.141867		1	snrpd2	NM_001017582	0.0985188		1	prmt1	NM_200650	0.132685		1	rps17	NM_200845	0.0775148
1	msi1	NM_001013516	0.190628		1	ewsr1a	NM_001115138	0.171766		1	rpsa	NM_201052	0.141702		1	atrx	NM_200653	0.0985155		1	idh2	NM_199564	0.132586		1	ssb	NM_199547	0.0775058
1	hes2.2	NM_001045353	0.190029		1	tuba8l3	NM_001003558	0.171681		1	rack1	NM_131444	0.141319		1	ndufa4l	NM_213417	0.0985139		1	tcp1	NM_131230	0.132526		1	NM_001111216	NM_001111216	0.0773015
1	cct5	NM_212613	0.189943		1	cox6a1	NM_001005592	0.171438		1	oct2_	NM_001114460	0.141247		1	hnrnpub	NM_001033595	0.0984652		1	NM_200030	NM_200030	0.132503		1	cct4	NM_200583	0.0771808
1	rpl38	NM_001002486	0.189755		1	ppdpfb	NM_200008	0.170835		1	rpl18	NM_001003432	0.140805		1	khsrp	NM_001089428	0.0983308		1	rps21	NM_201191	0.132366		1	rad21a	NM_199595	0.0768475
1	cox7a2a	NM_001032728	0.189574		1	rbm8a	NM_001013345	0.170608		1	rps3	NM_201153	0.140167		1	msh6	NM_182860	0.0980866		1	pane1	NM_205590	0.132165		1	cx43.4	NM_131069	0.0765182
1	adssl	NM_173237	0.189227		1	cox7c	NM_199995	0.169476		1	eef2b	NM_200458	0.139388		1	cct5	NM_212613	0.0979028		1	cct3	NM_173250	0.132163		1	hnrnpub	NM_001033595	0.0764462
1	cct2	NM_201455	0.188268		1	eef1da	NM_001177453	0.169115		1	rps18	NM_173234	0.13859		1	eef1b2	NM_199949	0.0978704		1	rps18	NM_173234	0.132112		1	rps12	NM_001282177	0.0759719
1	uqcrh	NM_001037108	0.187912		1	krt18b	NM_200568	0.169114		1	rpl38	NM_001002486	0.138491		1	hcfc1b	NM_001128537	0.097867		1	rpl31	NM_001040052	0.132007		1	fbxo5	NM_001003869	0.0758777
1	hdac1	NM_173236	0.187082		1	actb2	NM_181601	0.168638		1	lsr	NM_001025472	0.138062		1	rps21	NM_201191	0.097843		1	rps26	NM_200025	0.131716		1	snrpg	NM_001004660	0.075844
1	atp5mf	NM_001303129	0.186703		1	atp5l	NM_199757	0.168545		1	hsp90ab1	NM_131310	0.138052		1	hist2h3c	NM_001100173	0.0976335		1	slc25a3b	NM_213722	0.131707		1	atp5fa1	NM_001077355	0.0756717
1	nucks1a	NM_001004601	0.186605		1	ewsr1b	NM_212630	0.168095		1	NM_200030	NM_200030	0.137937		1	dhfr	NM_131775	0.0976256		1	RPS17	NM_001013455	0.13167		1	rps26	NM_200025	0.0756482
1	atp5f1d	NM_199968	0.186487		1	eif2s2	NM_212675	0.167356		1	kctd5a	NM_207049	0.137599		1	aspm	NM_001123373	0.0969994		1	COX5B	NM_001002163	0.131575		1	atp5mc3a	NM_201176	0.0756119
1	mdka	NM_131070	0.186109		1	fthl27	NM_001002378	0.167033		1	rps11	NM_213377	0.136763		1	mibp2	NM_198877	0.0968271		1	pin1	NM_200748	0.13152		1	nop10	NM_001003868	0.0751248
1	nhp2	NM_212597	0.186002		1	olfml3b	NM_001077251	0.166802		1	NM_207097	NM_207097	0.135692		1	eif3ja	NM_201214	0.0968061		1	rpl32	NM_001040043	0.131497		1	ppiab	NM_001328424	0.0749634
1	zic2b	NM_001001820	0.185876		1	snrpe	NM_201004	0.166628		1	tagln2	NM_201576	0.135425		1	naa40	NM_001017632	0.0966254		1	tuba1a	NM_001190982	0.131495		1	abce1	NM_213051	0.0744858
1	baz1b	NM_001347672	0.185764		1	mibp2	NM_198877	0.166592		1	slc43a1b	NM_001083000	0.13517		1	rps16	NM_001076732	0.0965789		1	zgc:153409	NM_001076590	0.131288		1	ppiaa	NM_212758	0.0743616
1	tuba1a	NM_001190982	0.185647		1	cct3	NM_173250	0.166094		1	ppiaa	NM_212758	0.134768		1	rpl39	NM_001002078	0.0963744		1	rpl36	NM_212952	0.131221		1	cbx5	NM_001080184	0.0743094
1	mcm4	NM_198913	0.185053		1	ssr4	NM_001002082	0.166077		1	ptprfb	NM_001083576	0.134746		1	uba52	NM_001037113	0.0962968		1	rps27.1	NM_001159528	0.131179		1	armc1l	NM_199539	0.0742146
1	tpt1	NM_198140	0.185038		1	cbx5	NM_001080184	0.166038		1	arpc3	NM_001002114	0.133577		1	rpl13a	NM_212784	0.096296		1	ywhaqb	NM_201484	0.131169		1	aaas	NM_213225	0.0739642
1	ppid	NM_001002065	0.184615		1	fli1a	NM_131348	0.165972		1	slc16a12b	NM_001145814	0.133176		1	rps3	NM_201153	0.0961814		1	atp5f1b	NM_001024429	0.130877		1	rpl38	NM_001002486	0.0739627
1	ptges3b	NM_001002137	0.184521		1	cct5	NM_212613	0.165692		1	capza1b	NM_001006663	0.132868		1	rps13	NM_001002079	0.0957851		1	rpl35	NM_173233	0.130815		1	snrpd3l	NM_199760	0.0739515
1	hnrnpub	NM_001033595	0.18441		1	jpt1b	NM_205613	0.16569		1	btg2	NM_130922	0.132059		1	eif2s2	NM_212675	0.0957096		1	cdk1	NM_212564	0.130109		1	hspa8	NM_001110403	0.0738989
1	sem1	NM_199593	0.184332		1	stmn1a	NM_001040375	0.165641		1	hdlbpa	NM_201474	0.131612		1	rpl28	NM_201061	0.095686		1	aurkb	NM_212566	0.129776		1	zgc:153409	NM_001076590	0.0738982
1	psma3	NM_001030187	0.183954		1	rrm1	NM_131455	0.165045		1	capn2a	NM_001013501	0.130146		1	rfc3	NM_201457	0.0954829		1	si:ch73-281n10.2	NM_001309644	0.129663		1	magoh	NM_001017700	0.0738141
1	rad21a	NM_199595	0.183383		1	fzd2	NM_131140	0.164853		1	serbp1a	NM_214714	0.130109		1	RPS17	NM_001013455	0.0954288		1	hsp90ab1	NM_131310	0.129531		1	eif2s2	NM_212675	0.0734466
1	cox8a	NM_001303053	0.183335		1	tmsb4x	NM_001130697	0.164502		1	tln1	NM_001009560	0.129406		1	haus4	NM_001002425	0.094766		1	srsf1a	NM_213015	0.129277		1	lsm7	NM_001048006	0.0731936
1	mcm5	NM_178436	0.183267		1	atrx	NM_200653	0.163316		1	ahcy	NM_199218	0.12903		1	hpf1	NM_001005769	0.0946718		1	krcp	NM_001012366	0.128535		1	hist2h3c	NM_001100173	0.0730271
1	top1l	NM_001044324	0.183124		1	snu13b	NM_199535	0.163174		1	faua	NM_200737	0.129018		1	rpl31	NM_001040052	0.094645		1	prim1	NM_201448	0.127921		1	wfdc1	NM_001100000	0.0729449
1	ube2ib	NM_131351	0.182923		1	hp1bp3	NM_001199725	0.162737		1	rpl5b	NM_001002106	0.128938		1	rpl24	NM_173235	0.0945643		1	fbxo5	NM_001003869	0.127863		1	esco2	NM_001003872	0.0727498
1	mki67	NM_001277446	0.182612		1	cox4i1	NM_214701	0.162358		1	tcima	NM_001013472	0.128854		1	slc25a3b	NM_213722	0.0945445		1	tfdp1b	NM_200776	0.12786		1	tpt1	NM_198140	0.0726816
1	zgc:110540	NM_001014352	0.182197		1	timp2a	NM_182874	0.162186		1	tpt1	NM_198140	0.128466		1	etf1b	NM_201460	0.0944959		1	npm3	NM_001013484	0.127803		1	ppa1b	NM_001017833	0.072541
1	morf4l1	NM_001002604	0.182191		1	snrpg	NM_001004660	0.161445		1	larp6a	NM_199903	0.128395		1	lsm7	NM_001048006	0.0944537		1	armc1l	NM_199539	0.127432		1	rps27.2	NM_200765	0.0724275
1	calm3b	NM_199570	0.181907		1	nsa2	NM_199568	0.161365		1	rpl4	NM_213107	0.128055		1	cbx5	NM_001080184	0.0943361		1	atp5if1a	NM_001089521	0.127211		1	rfc5	NM_001003862	0.0723996
1	NM_001105592	NM_001105592	0.181396		1	fkbp7	NM_001004506	0.161106		1	mcl1a	NM_131599	0.128021		1	atp5if1a	NM_001089521	0.0938016		1	fbl	NM_213002	0.12692		1	pola1	NM_001305464	0.0722594
1	cox7c	NM_199995	0.180908		1	ptp4a1	NM_001007775	0.161046		1	ptmaa	NM_194376	0.127681		1	npm1a	NM_199428	0.0930937		1	rpl34	NM_201122	0.126913		1	c1qbp	NM_001017858	0.0721722
1	si:ch1073-325m22.2	NM_001190806	0.180852		1	psmb2	NM_001002609	0.160903		1	btf3	NM_001076558	0.127544		1	rpl23a	NM_001001593	0.0929459		1	pole2	NM_173246	0.126889		1	idh2	NM_199564	0.0721402
1	ube2d2	NM_200959	0.180447		1	ssr2	NM_001001399	0.160361		1	esrp2	NM_199272	0.127476		1	chaf1b	NM_001328129	0.0929004		1	eif4a1a	NM_198366	0.126657		1	ube2c	NM_001037691	0.0719937
1	rpl5a	NM_199756	0.178576		1	sox11b	NM_131337	0.160317		1	cebpb	NM_131884	0.126403		1	rpl32	NM_001040043	0.0928785		1	cox5ab	NM_001305577	0.126513		1	ipo7	NM_200905	0.0716268
1	eif3d	NM_200016	0.178143		1	mcm7	NM_212569	0.160227		1	ddx21	NM_001127335	0.126329		1	rpl36	NM_212952	0.0927813		1	hnrnpaba	NM_212587	0.12647		1	tpx2	NM_001327745	0.0714438
1	rbm4.3	NM_213317	0.177901		1	actb1	NM_131031	0.160138		1	neu3.2	NM_001003644	0.126223		1	rbb4l	NM_212610	0.0926351		1	her4.1	NM_001103128	0.126102		1	shmt1	NM_201046	0.0714096
1	ptmaa	NM_194376	0.177848		1	spcs1	NM_001033102	0.160115		1	NM_001365994	NM_001365994	0.126138		1	cct4	NM_200583	0.0922795		1	rangap1a	NM_001076616	0.125732		1	slc25a3b	NM_213722	0.0711555
1	mcm2	NM_173257	0.177425		1	lama4	NM_001039065	0.159776		1	nfkbiaa	NM_213184	0.125231		1	snrpg	NM_001004660	0.0920502		1	rpl29	NM_001243178	0.125336		1	pane1	NM_205590	0.0709011
1	btf3	NM_001076558	0.176962		1	slc25a3b	NM_213722	0.159521		1	en2a	NM_131044	0.12523		1	hnrnpa0l	NM_001281721	0.0920424		1	ppa1b	NM_001017833	0.125293		1	kpnb1	NM_001037702	0.0707084
1	rfc3	NM_201457	0.176834		1	zgc:153867	NM_213638	0.159269		1	caspa	NM_131505	0.1252		1	ppiab	NM_001328424	0.0919409		1	rpl38	NM_001002486	0.124918		1	eif3ja	NM_201214	0.0703213
1	zgc:110425	NM_001020746	0.176604		1	atf4b	NM_001103192	0.15874		1	ptmab	NM_001098730	0.125188		1	RPL37A	NM_001105526	0.0918378		1	ptmab	NM_001098730	0.124378		1	her12	NM_205619	0.07022
1	rpl7l1	NM_199590	0.176426		1	pomp	NM_001003424	0.158491		1	cd99	NM_001079980	0.124813		1	top1l	NM_001044324	0.0917529		1	psmb2	NM_001002609	0.124353		1	slc25a5	NM_173247	0.0702054
1	cdkn2aipnl	NM_001006055	0.176144		1	col1a2	NM_182968	0.158336		1	shtn1	NM_001198761	0.124578		1	rpl19	NM_213208	0.0916547		1	hnrnpr	NM_213426	0.124028		1	si:ch211-69g19.2	NM_001045049	0.0701558
1	ssrp1a	NM_212802	0.175717		1	six1a	NM_001009904	0.158016		1	rps26	NM_200025	0.124365		1	ptmab	NM_001098730	0.091579		1	rbm8a	NM_001013345	0.124019		1	zgc:165555	NM_001098761	0.0700488
1	kpnb1	NM_001037702	0.175349		1	csnk2b	NM_131187	0.158		1	vgll4l	NM_001079998	0.124362		1	ppiaa	NM_212758	0.0914448		1	rpl22	NM_001037677	0.123923		1	krcp	NM_001012366	0.0699643
1	aif1l	NM_198870	0.175039		1	cnbpb	NM_001326405	0.157375		1	gamt	NM_001105595	0.123929		1	atp5mc3a	NM_201176	0.0911219		1	cdk2	NM_213406	0.123836		1	eif3s10	NM_199820	0.069706
1	uqcr10	NM_001302478	0.17451		1	sept2_	NM_001301360	0.157224		1	rpl29	NM_001243178	0.123843		1	hspd1	NM_181330	0.0910992		1	polr2d	NM_001002317	0.123561		1	cdc25b	NM_001115095	0.0696732
1	rnaseh2a	NM_200226	0.174355		1	tuba8l	NM_212772	0.157174		1	phc2b	NM_201202	0.12321		1	psma1	NM_001003427	0.0910722		1	si:ch1073-429i10.3	NM_001366916	0.123495		1	mycn	NM_212614	0.0696074
1	cyc1	NM_001037393	0.173838		1	abcf1	NM_213186	0.156909		1	ak5l	NM_001017540	0.122852		1	COX5B	NM_001002163	0.0907912		1	eif2s1b	NM_131800	0.123483		1	dlgap5	NM_001004592	0.0694224
1	rfc4	NM_214737	0.17377		1	ywhabb	NM_213145	0.156315		1	si:ch211-129c21.1	NM_001045008	0.122539		1	rps17	NM_200845	0.0907216		1	chaf1b	NM_001328129	0.123402		1	gar1	NM_200975	0.0693945
1	hspd1	NM_181330	0.172982		1	atp5mc3a	NM_201176	0.15574		1	micu2	NM_001017539	0.122316		1	enc3	NM_001001402	0.0905256		1	h2afva	NM_153644	0.123369		1	ppid	NM_001002065	0.0692524
1	mad2l1	NM_001017739	0.172867		1	pfn2l	NM_201466	0.155662		1	slc25a5	NM_173247	0.121909		1	nuf2	NM_200310	0.0904497		1	pa2g4b	NM_212641	0.123218		1	zgc:113984	NM_001025176	0.0692181
1	prdx2	NM_001002468	0.172787		1	ilf2	NM_213236	0.154996		1	apbb1ip	NM_200634	0.121904		1	tuba1a	NM_001190982	0.0904475		1	pold3	NM_001042769	0.123076		1	pa2g4a	NM_001002070	0.0691206
1	eif3s10	NM_199820	0.172676		1	pa2g4b	NM_212641	0.154743		1	rpl9	NM_001003861	0.1219		1	smc1al	NM_212810	0.0903452		1	tpx2	NM_001327745	0.122889		1	rbm8a	NM_001013345	0.0686964
1	eif2s1b	NM_131800	0.172673		1	sem1	NM_199593	0.154711		1	cd9b	NM_213428	0.121709		1	rps27.2	NM_200765	0.0902907		1	rpl28	NM_201061	0.122713		1	pfn2l	NM_201466	0.0685583
1	tox	NM_001256694	0.172574		1	rpl29	NM_001003434	0.154173		1	myo1eb	NM_200636	0.121604		1	ttk	NM_175042	0.0901711		1	eif3f	NM_001200009	0.122624		1	nucks1a	NM_001004601	0.0685384
1	mrpl12	NM_001017696	0.172104		1	fkbp9	NM_001003520	0.153676		1	mapk12a	NM_131407	0.121436		1	rbm4.3	NM_213317	0.0901237		1	nap1l1	NM_201318	0.122582		1	eif3d	NM_200016	0.0684785
1	ndufb8	NM_200855	0.171213		1	pmp22b	NM_001040355	0.153112		1	slc22a13b	NM_001077372	0.121371		1	rps27.1	NM_001159528	0.0899039		1	denr	NM_001002697	0.12219		1	hdac1	NM_173236	0.0682744
1	parp1	NM_001044942	0.17116		1	dynll1	NM_213024	0.152551		1	si:ch211-226m16.2	NM_001204373	0.120811		1	rpl30	NM_200028	0.0897364		1	psmb1	NM_001003889	0.122082		1	si:dkey-238o13.4	NM_001099999	0.0680555
1	srsf11	NM_199576	0.171099		1	zfp36l1a	NM_001077153	0.151981		1	tpm3	NM_201492	0.119973		1	rpl38	NM_001002486	0.0894081		1	atrx	NM_200653	0.12196		1	srsf1a	NM_213015	0.0677941
1	abce1	NM_213051	0.171088		1	atp5fa1	NM_001077355	0.151265		1	si:dkey-61p9.9	NM_001044876	0.119776		1	ccnb1	NM_131513	0.0893697		1	srsf7a	NM_205673	0.121937		1	ndufa4l	NM_213417	0.0677254
1	vdac2	NM_199585	0.170652		1	eif3ba	NM_001290093	0.151221		1	capza1a	NM_212697	0.119334		1	kpna2	NM_001002335	0.0893137		1	lsm7	NM_001048006	0.121711		1	uck2b	NM_199764	0.0675234
1	uck2b	NM_199764	0.170568		1	atp5mf	NM_001303129	0.15096		1	dynll1	NM_213024	0.119318		1	sae1	NM_001002058	0.0892494		1	atp5mc3b	NM_131761	0.121578		1	ilf2	NM_213236	0.0675021
1	chrac1	NM_001013293	0.169809		1	tmem258	NM_200769	0.150134		1	ppiab	NM_001328424	0.119257		1	srsf1a	NM_213015	0.0891933		1	mxd3	NM_201056	0.121575		1	cct7	NM_173248	0.0673901
1	mycn	NM_212614	0.169575		1	eif3c	NM_213463	0.149794		1	si:dkey-30c15.2	NM_001110381	0.118948		1	zgc:194989	NM_001128759	0.0890339		1	cox6a1	NM_001005592	0.121427		1	eif3eb	NM_200839	0.0672233
1	arpp19b	NM_200972	0.16942		1	eif3d	NM_200016	0.149172		1	tmem54a	NM_200347	0.118929		1	chtf18	NM_001110102	0.0889726		1	suv39h1b	NM_001126482	0.121298		1	eif5a	NM_213185	0.067202
1	atp5if1a	NM_001089521	0.169151		1	oaz1a	NM_194264	0.14902		1	si:rp71-1i20.2	NM_001013487	0.117573		1	hdac1	NM_173236	0.0888782		1	zgc:110216	NM_001013477	0.121153		1	srsf7a	NM_205673	0.0671115
1	naa40	NM_001017632	0.169057		1	nutf2l	NM_001003598	0.148878		1	dlx4a	NM_131300	0.117315		1	si:dkey-23a13.21	NM_001366435	0.08886		1	eif3eb	NM_200839	0.120909		1	rbm4.3	NM_213317	0.0667452
1	etf1b	NM_201460	0.169036		1	skp1	NM_200743	0.148877		1	itga3b	NM_001190309	0.116877		1	shmt1	NM_201046	0.0887794		1	atp5mc3a	NM_201176	0.120685		1	nop2	NM_001301359	0.066682
1	hist2h3c	NM_001100173	0.168718		1	banf1	NM_205562	0.148413		1	NR_145818	NR_145818	0.116558		1	tcp1	NM_131230	0.0887743		1	usp1	NM_199579	0.120571		1	rrs1	NM_200062	0.0664955
1	tomm22	NM_001001724	0.16836		1	ube2e3	NM_200921	0.148251		1	klf3	NM_131859	0.116133		1	parp2	NM_001204270	0.0887141		1	tpt1	NM_198140	0.12057		1	bub3	NM_205709	0.0663758
1	nop16	NM_001002534	0.168342		1	crabp2a	NM_182859	0.148217		1	capzb	NM_199935	0.11589		1	eny2	NM_001002427	0.0883362		1	serbp1a	NM_214714	0.120344		1	myg1	NM_001309488	0.0661926
1	ano9a	NM_001109835	0.168137		1	smc1al	NM_212810	0.148159		1	zgc:171775	NM_001111167	0.115144		1	zgc:113983	NM_001025171	0.0882272		1	pa2g4a	NM_001002070	0.120248		1	hat1	NM_001004572	0.0659676
1	hirip3	NM_199823	0.167643		1	angptl4	NM_001256203	0.147768		1	tax1bp3	NM_213470	0.114749		1	rps18	NM_173234	0.0880604		1	cct7	NM_173248	0.120029		1	igf2bp1	NM_001076559	0.0658569
1	igf2bp1	NM_001076559	0.167446		1	vdac2	NM_199585	0.147047		1	aldh9a1a.1	NM_201471	0.114442		1	prpf8	NM_200976	0.0880023		1	rps29	NM_212953	0.119931		1	smarca5	NM_001081629	0.0658477
1	atp5meb	NM_001098481	0.167194		1	sec61a1	NM_153659	0.146724		1	mbpb	NM_001271459	0.114355		1	zgc:86839	NM_001002110	0.0877594		1	unga	NM_200974	0.11955		1	spc25	NM_001123057	0.0658126
1	ube2c	NM_001037691	0.166928		1	cct4	NM_200583	0.146281		1	si:ch73-234b20.5	NM_001293183	0.114023		1	nucks1a	NM_001004601	0.0875637		1	cenpx	NM_001303055	0.119405		1	mdka	NM_131070	0.065811
1	atp5pd	NM_200702	0.16678		1	zgc:66433	NM_199273	0.146135		1	slc38a5b	NM_001002648	0.114023		1	ssb	NM_199547	0.087234		1	h3f3b.1	NM_201101	0.119235		1	alyref	NM_001105108	0.0657656
1	dynll1	NM_213024	0.166725		1	pcdh18b	NM_001115099	0.14587		1	dock5	NM_001110012	0.113966		1	nrarpa	NM_181495	0.0872031		1	rx1	NM_131225	0.118989		1	btf3	NM_001076558	0.0656767
1	asf1bb	NM_214757	0.16493		1	adh5	NM_131849	0.145865		1	twf1a	NM_199725	0.113589		1	h2afx	NM_201073	0.0868517		1	nusap1	NM_001145694	0.11896		1	etf1b	NM_201460	0.0654158
1	psmb3	NM_001129823	0.164741		1	jun	NM_199987	0.14583		1	si:ch73-173h19.3	NM_001110521	0.113236		1	pou3f1	NM_131161	0.0868302		1	ptgr1	NM_001008651	0.118956		1	eif4e1c	NM_001017851	0.0653525
1	mcm6	NM_001082849	0.164544		1	col5a2a	NM_001145782	0.145653		1	icn	NM_212761	0.113098		1	asf1bb	NM_214757	0.086795		1	ppiaa	NM_212758	0.118945		1	top1l	NM_001044324	0.0649984
1	chchd10	NM_200784	0.164511		1	ppm1g	NM_201488	0.145639		1	rsl24d1	NM_212993	0.112469		1	ncapg	NM_001256205	0.086777		1	psma3	NM_001030187	0.118634		1	atrx	NM_200653	0.0648993
1	rsl24d1	NM_212993	0.164404		1	eif4a1b	NM_201510	0.145634		1	pno1	NM_200548	0.11211		1	pim1	NM_001077391	0.0867563		1	u2af1	NM_177479	0.118529		1	psma3	NM_001030187	0.0647901
1	rps12	NM_001282177	0.163867		1	brd3b	NM_212702	0.145602		1	rsrp1	NM_001045308	0.11188		1	c1qbp	NM_001017858	0.0867043		1	snrpd3l	NM_199760	0.118506		1	hspd1	NM_181330	0.0647843
1	plk1	NM_001003890	0.162948		1	psma1	NM_001003427	0.145517		1	aplnra	NM_001075105	0.110889		1	rpl22	NM_001037677	0.0865052		1	hat1	NM_001004572	0.117918		1	dhfr	NM_131775	0.0647525
1	rbx1	NM_001083544	0.162691		1	btg1	NM_200020	0.145414		1	rhbdl2	NM_201204	0.110522		1	cdca8	NM_001007456	0.0864757		1	eif3ha	NM_001003763	0.117886		1	cct6a	NM_201290	0.0647436
1	denr	NM_001002697	0.162293		1	zgc:193541	NM_001135972	0.145191		1	igfbp5b	NM_001126463	0.110399		1	prim1	NM_201448	0.0864343		1	top2a	NM_001310015	0.11779		1	rbb4l	NM_212610	0.0647349
1	mrpl54	NM_001346276	0.162142		1	psma3	NM_001030187	0.144804		1	itm2ba	NM_199646	0.110343		1	calm3b	NM_199570	0.0863297		1	hpf1	NM_001005769	0.117686		1	rpl29	NM_001003434	0.0646889
1	krcp	NM_001012366	0.16202		1	ptmaa	NM_194376	0.144773		1	nop53	NM_001079946	0.10972		1	nop2	NM_001301359	0.0861449		1	spc25	NM_001123057	0.117294		1	h2afx	NM_201073	0.0645918
1	pdap1a	NM_212632	0.161904		1	ywhaqb	NM_201484	0.144364		1	vdac2	NM_199585	0.10966		1	brd3a	NM_001123389	0.0857764		1	mcmbp	NM_212578	0.117105		1	psmb7	NM_001045564	0.0643898
1	pabpn1	NM_001105132	0.161844		1	fzd7b	NM_170763	0.14407		1	ccng1	NM_199481	0.109526		1	si:dkey-238o13.4	NM_001099999	0.085771		1	nop10	NM_001003868	0.116994		1	atp5mc3b	NM_131761	0.0642818
1	eif3f	NM_001200009	0.161808		1	h3f3b.1	NM_001017599	0.144069		1	pxna	NM_201588	0.109476		1	tspan7	NM_214774	0.0857366		1	eif3d	NM_200016	0.116716		1	COX5B	NM_001002163	0.0642656
1	NM_001111216	NM_001111216	0.161563		1	ssr3	NM_200053	0.143975		1	kcnj2a	NM_001331216	0.109169		1	psmb3	NM_001129823	0.0855969		1	smc1al	NM_212810	0.116672		1	ptges3b	NM_001002137	0.0642142
1	odc1	NM_131801	0.161436		1	rbfox2	NM_214746	0.143917		1	pdlim2	NM_001326402	0.109119		1	bub3	NM_205709	0.0855946		1	pola2	NM_199581	0.11655		1	mex3b	NM_001080993	0.0640558
1	cad	NM_001308825	0.160402		1	cct2	NM_201455	0.143681		1	ehd2b	NM_200063	0.108955		1	ppa1b	NM_001017833	0.0854525		1	ube2v1	NM_001037402	0.116224		1	nhp2	NM_212597	0.0639299
1	bud31	NM_001003860	0.160232		1	fbl	NM_213002	0.143559		1	gdpd3a	NM_213201	0.108645		1	igf2bp1	NM_001076559	0.0853807		1	prdx2	NM_001002468	0.115978		1	supt16h	NM_001097584	0.0638432
1	vdac1	NM_001001404	0.160011		1	tcp1	NM_131230	0.143403		1	zfand5a	NM_213039	0.108479		1	psmb1	NM_001003889	0.0850592		1	rbm4.3	NM_213317	0.115924		1	hells	NM_001037101	0.0637802
1	eif3c	NM_213463	0.159812		1	naa40	NM_001017632	0.143398		1	nsa2	NM_199568	0.108186		1	cox6a1	NM_001005592	0.0850232		1	hspa8	NM_001110403	0.115807		1	pdap1a	NM_212632	0.0635755
1	psmb7	NM_001045564	0.159586		1	prrx1a	NM_214734	0.143197		1	gsna	NM_001012312	0.108127		1	usp1	NM_199579	0.0850062		1	ewsr1b	NM_212630	0.115704		1	eif2s1b	NM_131800	0.0635659
1	cct4	NM_200583	0.159503		1	col9a3	NM_001305573	0.142656		1	csrp1a	NM_205567	0.107973		1	pa2g4a	NM_001002070	0.0850021		1	cad	NM_001308825	0.115307		1	mycla	NM_212937	0.0634991
1	cct7	NM_173248	0.159241		1	id1	NM_131245	0.142551		1	asph	NM_001256603	0.107787		1	psmb2	NM_001002609	0.0845889		1	hint1	NM_001005593	0.115192		1	kif22	NM_001113591	0.0633898
1	srsf7a	NM_205673	0.158743		1	ssrp1a	NM_212802	0.142418		1	mylipb	NM_001080022	0.107778		1	atp5l	NM_199757	0.0844116		1	psma1	NM_001003427	0.114539		1	polr2h	NM_001017600	0.0631464
1	NM_001077770	NM_001077770	0.158692		1	cdc42	NM_200632	0.142284		1	gapdhs	NM_213094	0.107395		1	tfam	NM_001077389	0.0841481		1	nup50	NM_201580	0.114524		1	cox6a1	NM_001005592	0.0627723
1	eny2	NM_001002427	0.158299		1	u2af1	NM_177479	0.14226		1	CR318588.4	NR_104060	0.107229		1	sumo3a	NM_213124	0.0841341		1	orc6	NM_212671	0.114324		1	eif4bb	NM_214718	0.0627123
1	polr2k	NM_001199106	0.158233		1	ube2ib	NM_131351	0.142181		1	plcd1b	NM_200068	0.10704		1	atp5pf	NM_213307	0.0840852		1	cdca5	NM_001100947	0.114054		1	sae1	NM_001002058	0.0625607
1	aurkb	NM_212566	0.158228		1	sf3b6	NM_001002067	0.141783		1	zgc:158343	NM_001080038	0.10689		1	fabp3	NM_152961	0.0839373		1	esco2	NM_001003872	0.113849		1	ube2ib	NM_131351	0.0623622
1	snrpc	NM_173251	0.157803		1	nfyba	NM_001017565	0.141601		1	cast	NM_001130591	0.106867		1	rpl29	NM_001003434	0.0838526		1	srsf11	NM_199576	0.113575		1	psma1	NM_001003427	0.0622233
1	cox7a2l	NM_199974	0.157564		1	cct7	NM_173248	0.141346		1	ccni	NM_213221	0.106323		1	atp5mc3b	NM_131761	0.0838385		1	dld	NM_130955	0.11348		1	msna	NM_001004296	0.0621224
1	eif3eb	NM_200839	0.157552		1	idh2	NM_199564	0.141346		1	wnt9a	NM_001045363	0.106305		1	ndc80	NM_001003863	0.0837723		1	abcf1	NM_213186	0.113227		1	eif4a3	NM_201078	0.0620084
1	ywhaqb	NM_201484	0.157085		1	nasp	NM_199782	0.141303		1	fblim1	NM_001077303	0.105577		1	pdap1a	NM_212632	0.083727		1	ncl	NM_001076652	0.113195		1	cox4i1	NM_214701	0.0619905
1	ndufb11	NM_001044981	0.156836		1	si:dkey-42i9.4	NM_001007375	0.141117		1	eno3	NM_214723	0.105153		1	kif22	NM_001113591	0.0836308		1	cct6a	NM_201290	0.113143		1	smc4	NM_173253	0.0619303
1	st13	NM_199769	0.156349		1	snrpd3l	NM_199760	0.140812		1	capn2b	NM_001018227	0.105009		1	pfn2l	NM_201466	0.0836005		1	mycla	NM_212937	0.113129		1	cdca8	NM_001007456	0.0618925
1	cdca7a	NM_001017574	0.155957		1	ahcy	NM_199218	0.140799		1	asap2b	NM_001044933	0.104957		1	slc25a5	NM_173247	0.0835406		1	morf4l1	NM_001002604	0.112977		1	h3f3b.1	NM_201101	0.0617794
1	si:ch1073-429i10.3	NM_001366916	0.155861		1	rab2a	NM_201454	0.140227		1	plaub	NM_001252350	0.103836		1	myg1	NM_001309488	0.0834788		1	chek1	NM_200193	0.112892		1	dld	NM_130955	0.0617331
1	ndufa6	NM_200968	0.155587		1	rn7sk	NR_029421	0.14005		1	si:dkey-117n7.5	NM_001044894	0.103586		1	suv39h1b	NM_001126482	0.083327		1	psma8	NM_213166	0.112691		1	plk1	NM_001003890	0.0615259
1	msna	NM_001004296	0.155571		1	eif3k	NM_001017583	0.139971		1	arhgdia	NM_213461	0.102307		1	aaas	NM_213225	0.083218		1	eif3k	NM_001017583	0.11246		1	h2afva	NM_153644	0.0614799
1	eif4a3	NM_201078	0.155462		1	meaf6	NM_001003756	0.139718		1	eif3f	NM_001200009	0.102274		1	fabp11a	NM_001004682	0.0831751		1	her12	NM_205619	0.11243		1	eif3m	NM_001024735	0.0614201
1	lsm4	NM_200696	0.154906		1	rhoab	NM_212749	0.139561		1	eif3k	NM_001017583	0.101829		1	cdk2	NM_213406	0.0830308		1	ak2	NM_212596	0.112083		1	zic2a	NM_131558	0.0612409
1	fabp11a	NM_001004682	0.154725		1	prdx2	NM_001002468	0.139528		1	ier2a	NM_001142583	0.101692		1	gar1	NM_200975	0.0829562		1	mrpl20	NM_001045359	0.112065		1	adh5	NM_131849	0.0612182
1	psmb1	NM_001003889	0.154372		1	dut	NM_001006005	0.139424		1	zgc:113054	NM_001013450	0.101597		1	lmnb1	NM_152972	0.0828054		1	supt16h	NM_001097584	0.111929		1	ggctb	NM_213005	0.0607323
1	lsm12b	NM_213148	0.15436		1	lmnb2	NM_131002	0.139031		1	lasp1	NM_212636	0.101195		1	atp5mc1	NM_213028	0.0827323		1	calm2b	NM_214736	0.111823		1	hmgn7	NM_001080033	0.0607101
1	cct6a	NM_201290	0.154245		1	nop58	NM_001009889	0.138764		1	csde1	NM_001199436	0.100881		1	atp5mf	NM_001303129	0.0826206		1	cnbpa	NM_001244736	0.111298		1	mybbp1a	NM_001002042	0.0606306
1	ilf2	NM_213236	0.154089		1	selenof	NM_178294	0.13859		1	si:dkey-265e15.2	NM_001123251	0.100356		1	mdka	NM_131070	0.0823285		1	tfam	NM_001077389	0.111176		1	sox11a	NM_131336	0.0602073
1	armc1l	NM_199539	0.154039		1	pcolcea	NM_001030181	0.138398		1	mgst3a	NM_213427	0.100019		1	hspa8	NM_001110403	0.0822444		1	ncapd2	NM_001162502	0.111124		1	hmgn6	NM_001161336	0.0601373
1	atrx	NM_200653	0.153939		1	flot2a	NM_213075	0.138216		1	rassf6	NM_001045339	0.0999303		1	cox4i1	NM_214701	0.0820923		1	atp5po	NM_001003843	0.111063		1	psmb1	NM_001003889	0.0599369
1	srsf1a	NM_213015	0.153914		1	bcas2	NM_001007774	0.138035		1	cyp26c1	NM_001029951	0.0996896		1	rbm8a	NM_001013345	0.0819219		1	tktb	NM_198070	0.110917		1	asf1bb	NM_214757	0.0599117
1	uqcrq	NM_001002495	0.15352		1	COX5B	NM_001002163	0.13787		1	zgc:162730	NM_001089404	0.0996627		1	ncalda	NM_001114410	0.0819025		1	ube2ib	NM_131351	0.11008		1	morf4l1	NM_001002604	0.0598439
1	erh	NM_001271817	0.153255		1	ostc	NM_200269	0.137406		1	rps27.2	NM_200765	0.0993722		1	ano9a	NM_001109835	0.081326		1	psmb3	NM_001129823	0.110014		1	psmb2	NM_001002609	0.0598041
1	dla	NM_130954	0.153127		1	vasnb	NM_001110762	0.137183		1	arpc4l	NM_001003762	0.0993385		1	psma8	NM_213166	0.0812641		1	cox6c	NM_001204124	0.109925		1	snrpc	NM_173251	0.0597347
1	uqcrfs1	NM_001103194	0.15272		1	fkbp1aa	NM_001328560	0.136967		1	cyp2y3	NM_001020822	0.0987891		1	mycn	NM_212614	0.0812432		1	psma4	NM_214697	0.10938		1	gnl3	NM_001002297	0.0595505
1	fam76b	NM_199932	0.152707		1	rhoaa	NM_213137	0.136732		1	pnp5a	NM_213311	0.098257		1	ppid	NM_001002065	0.0811048		1	lsm5	NM_001100438	0.109341		1	eif3c	NM_213463	0.0594768
1	ndufb9	NM_001017880	0.152434		1	atp5pf	NM_213307	0.136699		1	tgm2b	NM_212656	0.0972339		1	nhp2	NM_212597	0.0810845		1	slc25a5	NM_173247	0.108605		1	atp5if1a	NM_001089521	0.0593641
1	tomm20a	NM_213036	0.152353		1	ube2d2	NM_200959	0.13664		1	ran	NM_131309	0.0957908		1	eif5a	NM_213185	0.0810494		1	ppig	NM_213464	0.108556		1	sox11b	NM_131337	0.059345
1	lfng	NM_130971	0.152265		1	si:ch1073-325m22.2	NM_001190806	0.136524		1	dab2ipb	NM_001122857	0.0950643		1	srsf7a	NM_205673	0.0809617		1	smc4	NM_173253	0.108499		1	ccne2	NM_001002075	0.0593281
1	rpa1	NM_199811	0.152165		1	ak2	NM_212596	0.136359		1	pdlim1	NM_001017870	0.0949085		1	e2f8	NM_001347691	0.0809475		1	si:ch211-51e12.7	NM_001044754	0.108367		1	haus4	NM_001002425	0.0591484
1	phf5a	NM_173266	0.152088		1	foxc1b	NM_131729	0.136338		1	stmn1a	NM_001040375	0.0944377		1	orc5	NM_213198	0.0808709		1	smarca5	NM_001081629	0.108265		1	pin1	NM_200748	0.0591328
1	eif1axb	NM_001025453	0.151987		1	ednraa	NM_001099445	0.136261		1	slc3a2b	NM_201514	0.0941683		1	vrk1	NM_213385	0.0808387		1	ndufa4l	NM_213417	0.108137		1	si:ch211-51e12.7	NM_001044754	0.0590589
1	hint1	NM_001005593	0.151632		1	chd4a	NM_001044858	0.135996		1	gtpbp4	NM_199851	0.0940683		1	cenpe	NM_001327759	0.0803098		1	pole4	NM_001351798	0.107868		1	srsf10b	NM_200533	0.0589968
1	eif5a	NM_213185	0.151376		1	psmb7	NM_001045564	0.135974		1	cct4	NM_200583	0.0940231		1	psma3	NM_001030187	0.079989		1	swi5	NM_001326527	0.107838		1	eif3f	NM_001200009	0.0589512
1	mcm3	NM_212567	0.151213		1	srsf7a	NM_205673	0.135799		1	tubb4b	NM_198809	0.0935905		1	mis12	NM_200378	0.0799437		1	npm1a	NM_199428	0.107539		1	atp5l	NM_199757	0.0589136
1	orc4	NM_213183	0.151179		1	cct6a	NM_201290	0.135766		1	selenow1	NM_178287	0.0934799		1	ptges3b	NM_001002137	0.0797199		1	atp5mc1	NM_213028	0.107474		1	ewsr1b	NM_212630	0.0588924
1	atp5po	NM_001003843	0.151143		1	aspn	NM_131713	0.135338		1	cdo1	NM_200741	0.0928799		1	rps26	NM_200025	0.0796695		1	calm3b	NM_199570	0.107156		1	enc3	NM_001001402	0.0585992
1	ywhaqa	NM_201513	0.151104		1	hnrnpdl	NM_001328494	0.135308		1	eif3g	NM_200999	0.0927778		1	gins3	NM_001002874	0.0796466		1	eif4a3	NM_201078	0.107137		1	tktb	NM_198070	0.0584873
1	aldoaa	NM_194377	0.151003		1	psma8	NM_213166	0.134949		1	ets2	NM_001023580	0.092552		1	eif3c	NM_213463	0.0795168		1	btf3	NM_001076558	0.106752		1	ube2v2	NM_213515	0.0584836
1	ndufa8	NM_200727	0.150958		1	zgc:153409	NM_001076590	0.134662		1	gsnb	NM_001089344	0.0923335		1	abce1	NM_213051	0.0791357		1	ssb	NM_199547	0.106577		1	aspm	NM_001123373	0.058455
1	lsm5	NM_001100438	0.150485		1	flot1b	NM_201456	0.134433		1	ubc	NM_001077804	0.0917918		1	psmb7	NM_001045564	0.0790787		1	parp2	NM_001204270	0.106474		1	hpf1	NM_001005769	0.0584322
1	alyref	NM_001105108	0.150455		1	rpl22l1	NM_001045335	0.134311		1	ppib	NM_213019	0.0917569		1	psma2	NM_001024441	0.0790756		1	nucks1a	NM_001004601	0.106279		1	ubap2b	NM_001082481	0.0584099
1	lsm6	NM_001002077	0.150426		1	lsm7	NM_001048006	0.134167		1	slco2b1	NM_001037678	0.0912976		1	cct7	NM_173248	0.0790394		1	sf3a2	NM_201043	0.106133		1	cdkn2aipnl	NM_001006055	0.0583822
1	supt16h	NM_001097584	0.150215		1	psmb3	NM_001129823	0.134083		1	slc20a1b	NM_212588	0.0912403		1	mycla	NM_212937	0.0789443		1	hsd17b10	NM_001006098	0.105969		1	u2af1	NM_177479	0.0583066
1	ldhba	NM_131247	0.150154		1	top1l	NM_001044324	0.134005		1	kremen1	NM_001114917	0.0912226		1	NM_001362378	NM_001362378	0.0787705		1	psma5	NM_205708	0.10575		1	tyms	NM_131760	0.058275
1	u2af1	NM_177479	0.150147		1	psmb1	NM_001003889	0.134003		1	lxn	NM_001008596	0.0909464		1	ewsr1b	NM_212630	0.0787641		1	hmgn7	NM_001080033	0.105712		1	hint1	NM_001005593	0.0582061
1	slirp	NM_001305612	0.150036		1	cpn1	NM_212770	0.133886		1	nccrp1	NM_130921	0.0908752		1	hist1h2a2	NM_001024396	0.0787154		1	znf367	NM_001017726	0.105345		1	zgc:113983	NM_001025171	0.058029
1	mex3b	NM_001080993	0.149318		1	psmb6	NM_131152	0.133885		1	gadd45ba	NM_213031	0.0904697		1	hnrnpr	NM_213426	0.0785131		1	rsl24d1	NM_212993	0.105103		1	ano9a	NM_001109835	0.0580092
1	romo1	NM_200797	0.148835		1	snrnp70	NM_001003875	0.133782		1	eif3ha	NM_001003763	0.0904357		1	ywhaqb	NM_201484	0.0782499		1	sap18	NM_200720	0.105015		1	vdac2	NM_199585	0.0579295
1	nop2	NM_001301359	0.148831		1	ctsk	NM_001017778	0.133499		1	oxsr1b	NM_201175	0.0898536		1	uck2b	NM_199764	0.0782267		1	cbx1a	NM_199746	0.105003		1	cdc6	NM_001127333	0.0578604
1	tufm	NM_001013505	0.148654		1	NM_001365543	NM_001365543	0.133491		1	ppifb	NM_001037122	0.0897833		1	vdac2	NM_199585	0.078179		1	fth1a	NM_131585	0.104975		1	bysl	NM_201106	0.0577018
1	rsl1d1	NM_001326710	0.148509		1	csnk2a1	NM_131252	0.133411		1	eif5a	NM_213185	0.0895796		1	si:ch211-51e12.7	NM_001044754	0.0781767		1	cox8a	NM_001303053	0.104902		1	rangap1a	NM_001076616	0.0576993
1	rfc2	NM_001013326	0.148465		1	erh	NM_001271817	0.133375		1	sh3gl1a	NM_001105606	0.0893776		1	cdc20	NM_213080	0.0780953		1	eif4e1c	NM_001017851	0.104901		1	psmb3	NM_001129823	0.0576785
1	tuba1b	NM_194388	0.148365		1	elocb	NM_001002440	0.133373		1	cnksr1	NM_205659	0.0892286		1	tpt1	NM_198140	0.078088		1	fabp11a	NM_001004682	0.104723		1	psma8	NM_213166	0.057502
1	eif2s3	NM_212711	0.14813		1	eif3g	NM_200999	0.132628		1	ucp2	NM_131176	0.0889339		1	tktb	NM_198070	0.0780773		1	tjp2b	NM_001002366	0.104482		1	rsl24d1	NM_212993	0.0573594
1	smc1al	NM_212810	0.147193		1	entpd1	NM_001003545	0.132181		1	mhc1zba	NM_001110118	0.088828		1	nnt	NM_214756	0.0780494		1	cox4i1	NM_214701	0.104417		1	smc1al	NM_212810	0.0572942
1	gnl3	NM_001002297	0.146729		1	eif4a3	NM_201078	0.132119		1	sec61g	NM_001002499	0.088806		1	h2afva	NM_153644	0.078044		1	snrpc	NM_173251	0.10437		1	polr2f	NM_001002544	0.057128
1	zgc:110216	NM_001013477	0.146601		1	myl12.1	NM_214699	0.13201		1	si:ch73-237c6.1	NM_001113579	0.0886368		1	eif3d	NM_200016	0.0780038		1	nup43	NM_212892	0.104293		1	srsf11	NM_199576	0.0570784
1	shmt1	NM_201046	0.146531		1	fen1	NM_001328507	0.132009		1	eif3m	NM_001024735	0.088568		1	mybl2b	NM_001003867	0.0779031		1	mis12	NM_200378	0.103963		1	calm3b	NM_199570	0.0570336
1	esco2	NM_001003872	0.146119		1	eif3i	NM_212990	0.131855		1	ybx1	NM_001126457	0.0883061		1	polr2f	NM_001002544	0.0778955		1	ube2c	NM_001037691	0.103769		1	ccnb1	NM_131513	0.0570266
1	gar1	NM_200975	0.146099		1	cd82a	NM_212661	0.131336		1	caprin1b	NM_213068	0.0882929		1	zgc:173587	NM_001109836	0.0777671		1	rpl17	NM_001243037	0.103421		1	suv39h1b	NM_001126482	0.0569948
1	tktb	NM_198070	0.146025		1	ier5l	NM_199754	0.131097		1	prdx5	NM_001024406	0.0881544		1	ccne2	NM_001002075	0.0777011		1	exosc2	NM_001017572	0.103285		1	gins3	NM_001002874	0.0569947
1	top2a	NM_001310015	0.14602		1	pin1	NM_200748	0.131025		1	glo1	NM_213151	0.0879051		1	chrac1	NM_001013293	0.0776888		1	gins4	NM_001003546	0.103259		1	ncapd2	NM_001162502	0.0569209
1	si:ch211-69g19.2	NM_001045049	0.145943		1	eif3ha	NM_001003763	0.13088		1	agpat3	NM_213425	0.0878604		1	eif3eb	NM_200839	0.0776373		1	rps27.2	NM_200765	0.103233		1	cnbpb	NM_001326405	0.056752
1	lsm8	NM_001302466	0.145939		1	atp5pb	NM_001005960	0.130583		1	dap1b	NM_131573	0.0877396		1	nop10	NM_001003868	0.0775573		1	ybx1	NM_001126457	0.103158		1	eif3k	NM_001017583	0.0566772
1	mdh2	NM_213131	0.14587		1	si:ch211-133n4.4	NM_001077376	0.130313		1	anxa4	NM_181764	0.0877125		1	birc5a	NM_194397	0.0770218		1	kif22	NM_001113591	0.103086		1	npm3	NM_001013484	0.0566476
1	polr2f	NM_001002544	0.145652		1	dad1	NM_001100439	0.130147		1	ubb	NM_001013272	0.0872693		1	cox6c	NM_001204124	0.0768931		1	ivns1abpb	NM_201483	0.102943		1	nup62l	NM_001113596	0.0566123
1	ndufab1a	NM_001003418	0.145349		1	atp5f1e	NM_001302742	0.130096		1	tuba8l4	NM_200185	0.0872691		1	morf4l1	NM_001002604	0.076823		1	polr2f	NM_001002544	0.102833		1	eny2	NM_001002427	0.0565991
1	rrs1	NM_200062	0.145344		1	elof1	NM_200386	0.129994		1	CR855337.1	NM_001302810	0.0872344		1	ube2ib	NM_131351	0.0768191		1	eif3m	NM_001024735	0.102626		1	NM_001362378	NM_001362378	0.0565258
1	sap18	NM_200720	0.14525		1	cox7b	NM_001130602	0.129992		1	hnrnpa0l	NM_001281721	0.0871789		1	psma4	NM_214697	0.0767599		1	cox5aa	NM_001024403	0.102534		1	nup54	NM_001001948	0.0564436
1	polr2l	NM_001159825	0.145095		1	morf4l1	NM_001002604	0.12985		1	si:dkey-85k7.7	NR_125779	0.0868304		1	NM_001366408	NM_001366408	0.0764479		1	hdac1	NM_173236	0.102382		1	nolc1	NM_001256652	0.0563934
1	psmb2	NM_001002609	0.144969		1	vdac3	NM_213246	0.12973		1	eif3d	NM_200016	0.0867872		1	zgc:114181	NM_001310033	0.0764399		1	ndufb8	NM_200855	0.102329		1	hnrnpr	NM_213426	0.0562959
1	fth1a	NM_131585	0.144914		1	mdka	NM_131070	0.129531		1	lrrc17	NM_205539	0.0865787		1	prc1a	NM_001004494	0.0763071		1	eif2s2	NM_212675	0.102312		1	ncalda	NM_001114410	0.0561197
1	tomm5	NM_001166115	0.144214		1	btg2	NM_130922	0.12939		1	zgc:173587	NM_001109836	0.0862974		1	NR_145818	NR_145818	0.0762993		1	kpnb1	NM_001037702	0.10198		1	mis12	NM_200378	0.0560234
1	dido1	NM_001079955	0.144199		1	srsf1a	NM_213015	0.12908		1	alpi.1	NM_001014353	0.086166		1	gnl3	NM_001002297	0.0761885		1	tyms	NM_131760	0.101761		1	chek1	NM_200193	0.0559601
1	mrpl57	NM_200775	0.144153		1	rpa3	NM_200227	0.128822		1	wasf2	NM_001328190	0.0860355		1	eif4a3	NM_201078	0.0758176		1	rplp2	NM_212743	0.101704		1	denr	NM_001002697	0.0558538
1	pfn2	NM_201336	0.144149		1	lsm6	NM_001002077	0.128792		1	rpl29	NM_001003434	0.0859881		1	msi1	NM_001013516	0.0757297		1	eif4bb	NM_214718	0.101588		1	nop16	NM_001002534	0.0557515
1	eif3m	NM_001024735	0.143651		1	gnb1b	NM_213481	0.128387		1	pmaip1	NM_001045474	0.0859592		1	nudc	NM_200919	0.0753685		1	eif3g	NM_200999	0.101502		1	eif2s3	NM_212711	0.0553736
1	timm13	NM_001002465	0.143282		1	id3	NM_152967	0.127925		1	rsl1d1	NM_001326710	0.0857819		1	rangap1b	NM_212989	0.0753501		1	NM_200534	NM_200534	0.101436		1	NR_145818	NR_145818	0.0552839
1	NM_001366790	NM_001366790	0.142675		1	twist2	NM_001005956	0.12782		1	atf4a	NM_213233	0.0856497		1	zgc:193541	NM_001135972	0.0753106		1	zgc:113984	NM_001025176	0.101432		1	eif3ha	NM_001003763	0.0551645
1	myca	NM_131412	0.142527		1	ccn1	NM_001001826	0.127033		1	pnrc2	NM_001130192	0.0856463		1	snrpc	NM_173251	0.0752996		1	zgc:193541	NM_001135972	0.100636		1	chaf1b	NM_001328129	0.0551209
1	mrpl32	NM_001045440	0.142265		1	fam133b	NM_001080087	0.126986		1	atp5mc3b	NM_131761	0.0854946		1	notch1b	NM_131302	0.0752872		1	srsf5a	NM_200867	0.100569		1	srsf5a	NM_200867	0.0550127
1	uqcrc1	NM_200820	0.142078		1	vstm4a	NM_001083819	0.126729		1	rab42b	NM_001017683	0.085427		1	cox7b	NM_001130602	0.0750582		1	exosc3	NM_001029961	0.100545		1	brd3a	NM_001123389	0.0550099
1	rplp2	NM_212743	0.141659		1	hnrnpl	NM_201099	0.12666		1	eif3s10	NM_199820	0.0854111		1	srrt	NM_173238	0.0749543		1	orc5	NM_213198	0.100295		1	si:dkey-67c22.2	NM_001130400	0.0549063
1	foxn4	NM_131099	0.141654		1	zmat2	NM_212681	0.126646		1	atp5if1b	NM_001044859	0.084977		1	atf4a	NM_213233	0.0749515		1	cdkn2aipnl	NM_001006055	0.0999172		1	bud31	NM_001003860	0.0547155
1	dpy30	NM_001002438	0.141315		1	polr2l	NM_001159825	0.126357		1	pabpc1a	NM_001031676	0.0841239		1	psma5	NM_205708	0.0748944		1	eif3s6ip	NM_213128	0.0998567		1	ncapg	NM_001256205	0.0546893
1	khdrbs1b	NM_213235	0.141027		1	h2afx1	NM_001005967	0.12622		1	DHDH	NM_001005600	0.0840143		1	rpl9	NM_001003861	0.0748894		1	gtpbp4	NM_199851	0.0997696		1	prim1	NM_201448	0.0546867
1	ndufb5	NM_001105596	0.140948		1	pdia3	NM_001199737	0.126043		1	zgc:110339	NM_001017792	0.0839922		1	pbk	NM_001002387	0.0746626		1	nuf2	NM_200310	0.0997549		1	cox6c	NM_001204124	0.0546154
1	eif4bb	NM_214718	0.140882		1	rbx1	NM_001083544	0.125577		1	slc25a55a	NM_213408	0.083782		1	csde1	NM_001199436	0.0745564		1	her6	NM_131079	0.0994939		1	zgc:193541	NM_001135972	0.0545272
1	marcksl1a	NM_213133	0.140755		1	zgc:162730	NM_001089404	0.125542		1	map4k2	NM_001040358	0.083555		1	polr2d	NM_001002317	0.0745045		1	tspan7	NM_214774	0.0993745		1	snrpa1	NM_001007383	0.0542087
1	ndufa12	NM_001033103	0.140618		1	paip2b	NM_200766	0.125276		1	eif2s3	NM_212711	0.0832944		1	ubap2b	NM_001082481	0.0744908		1	bud31	NM_001003860	0.0990807		1	atp5mf	NM_001303129	0.0540885
1	psme3	NM_131376	0.140515		1	fstl3	NM_001030111	0.125116		1	mcu	NM_001077325	0.0829674		1	srsf10b	NM_200533	0.0744124		1	pfn2l	NM_201466	0.0990712		1	si:dkey-23a13.21	NM_001366435	0.0539716
1	si:ch211-51e12.7	NM_001044754	0.140243		1	baz1b	NM_001347672	0.125087		1	tnfsf10l4	NM_001013283	0.0829166		1	cdc6	NM_001127333	0.0743911		1	hmgn6	NM_001161336	0.0987771		1	ddx21	NM_001127335	0.0538982
1	eif3g	NM_200999	0.140235		1	tra2a	NM_200416	0.125065		1	GCA	NM_001005585	0.0827677		1	eif3m	NM_001024735	0.0743668		1	hnrnpub	NM_001033595	0.0986198		1	eif3s6ip	NM_213128	0.0537508
1	hat1	NM_001004572	0.139781		1	oaz1b	NM_194432	0.125053		1	btg1	NM_200020	0.0823662		1	dck	NM_001007056	0.0743473		1	atp5l	NM_199757	0.0985997		1	lmnb1	NM_152972	0.0536195
1	ruvbl1	NM_173835	0.139499		1	npm1a	NM_199428	0.125034		1	NM_200440	NM_200440	0.0823067		1	clns1a	NM_131424	0.0743104		1	atp5mf	NM_001303129	0.0985928		1	exosc3	NM_001029961	0.0535725
1	kif22	NM_001113591	0.139238		1	tgif1	NM_199567	0.124988		1	myh6	NM_198823	0.0822563		1	nono	NM_201579	0.0742922		1	e2f4	NM_213432	0.098533		1	ppig	NM_213464	0.0535518
1	serf2	NM_001160335	0.13888		1	hnrnpk	NM_212994	0.124878		1	efna1b	NM_200783	0.0822218		1	rangap1a	NM_001076616	0.0742719		1	h3f3b.1	NM_001017599	0.0983506		1	polr2l	NM_001159825	0.0535119
1	snrpb2	NM_001256190	0.138732		1	clic4	NM_201486	0.124806		1	ctsla	NM_212584	0.0821338		1	nemp1	NM_001316731	0.0741788		1	magoh	NM_001017700	0.0983129		1	e2f8	NM_001347691	0.0534877
1	npm3	NM_001013484	0.138593		1	sap18	NM_200720	0.124763		1	mycb	NM_200172	0.0821282		1	h3f3b.1	NM_201101	0.0740953		1	atp5f1d	NM_199968	0.098201		1	usp1	NM_199579	0.0533784
1	rbb4l	NM_212610	0.138519		1	SERP1	NM_001002573	0.124744		1	ppp1r13l	NM_001014320	0.082072		1	ruvbl1	NM_173835	0.07396		1	fam53b	NM_001007187	0.0979603		1	msh6	NM_182860	0.0532919
1	pfdn1	NM_001013344	0.138504		1	polr2f	NM_001002544	0.124496		1	cd151l	NM_205650	0.0818417		1	exosc3	NM_001029961	0.0739112		1	e2f8	NM_001347691	0.0978973		1	psma2	NM_001024441	0.053289
1	tsr2	NM_173284	0.138384		1	srsf11	NM_199576	0.124318		1	cavin2b	NM_001004584	0.0816373		1	npm3	NM_001013484	0.073858		1	dnph1	NM_001163199	0.0978966		1	unga	NM_200974	0.0532684
1	atp5f1c	NM_200041	0.138221		1	prpf19	NM_201467	0.124312		1	id1	NM_131245	0.0815955		1	si:ch1073-325m22.2	NM_001190806	0.073786		1	eif2s3	NM_212711	0.0976086		1	atp5mc1	NM_213028	0.0532512
1	tpx2	NM_001327745	0.138164		1	pdap1a	NM_212632	0.124182		1	waslb	NM_201059	0.0805388		1	atp5pb	NM_001005960	0.0737123		1	nup37	NM_001002619	0.0973661		1	psma4	NM_214697	0.0530304
1	rtf1	NM_001083577	0.137873		1	rpa1	NM_199811	0.124048		1	cfp	NM_001160126	0.0805373		1	pomp	NM_001003424	0.0736109		1	uqcrb	NM_001024442	0.0973267		1	rwdd1	NM_001002535	0.0529631
1	polr2h	NM_001017600	0.137849		1	pabpn1	NM_001105132	0.123835		1	serf2	NM_001160335	0.0805242		1	psmb6	NM_131152	0.0729816		1	sarnp	NM_001024407	0.0973065		1	tsr2	NM_173284	0.0526319
1	ewsr1b	NM_212630	0.137123		1	ube2v2	NM_213515	0.123774		1	eif3ea	NM_200839	0.0802715		1	lsm6	NM_001002077	0.0729148		1	nup54	NM_001001948	0.0973009		1	snrnp70	NM_001003875	0.0524931
1	psma8	NM_213166	0.13696		1	hsp70.3	NM_131397	0.123469		1	TXN	NM_200023	0.0794547		1	dpy30	NM_001002438	0.0724116		1	chtf18	NM_001110102	0.0967473		1	polr2d	NM_001002317	0.0524427
1	pole4	NM_001351798	0.136901		1	atp5pd	NM_200702	0.122698		1	eif3i	NM_212990	0.0794206		1	eif2s1b	NM_131800	0.072349		1	cks2	NM_001044969	0.0961668		1	tspan7	NM_214774	0.0523763
1	bcas2	NM_001007774	0.136761		1	gng5	NM_214721	0.12256		1	pcolce2b	NM_200460	0.0793494		1	denr	NM_001002697	0.0722629		1	pnn	NM_001172570	0.0961645		1	msi1	NM_001013516	0.0523664
1	psma4	NM_214697	0.136742		1	elavl1a	NM_131452	0.122537		1	smdt1b	NM_001326522	0.0789896		1	srsf11	NM_199576	0.072233		1	umps	NM_200174	0.0958471		1	nono	NM_201579	0.0522873
1	snrpa1	NM_001007383	0.136545		1	hnrnpc	NM_213079	0.121898		1	krt96	NM_001199952	0.0787172		1	her6	NM_131079	0.0721841		1	pim1	NM_001077391	0.0957276		1	hcfc1a	NM_001045064	0.0522388
1	emc6	NM_200056	0.136476		1	h1f0	NM_199552	0.121664		1	romo1	NM_200797	0.0786095		1	kif11	NM_173261	0.0720639		1	dnajc9	NM_001002433	0.0956839		1	uba2	NM_213363	0.052215
1	psmb6	NM_131152	0.135504		1	romo1	NM_200797	0.121402		1	id3	NM_152967	0.0785669		1	vkorc1l1	NM_001020688	0.0720422		1	ddx21	NM_001127335	0.0956424		1	tfam	NM_001077389	0.0521399
1	ptgr1	NM_001008651	0.135425		1	sarnp	NM_001024407	0.121354		1	net1	NM_001007767	0.078254		1	ilf2	NM_213236	0.0719655		1	hcfc1a	NM_001045064	0.0955711		1	aars	NM_001044310	0.0519629
1	csnk2b	NM_131187	0.135323		1	ost4	NM_001302743	0.121196		1	slc25a55b	NM_001003448	0.0781991		1	nucks1b	NM_001099239	0.0718985		1	psme3	NM_131376	0.0955111		1	e2f4	NM_213432	0.0518805
1	lmnb2	NM_131002	0.135083		1	atp5md	NM_001200033	0.120969		1	ppp1cbl	NM_199916	0.0781452		1	cnbpb	NM_001326405	0.0718463		1	rpl22l1	NM_001045335	0.0953415		1	si:ch1073-429i10.3	NM_001366916	0.0515735
1	gstm.1	NM_212676	0.134971		1	kpnb1	NM_001037702	0.120943		1	NM_001302247	NM_001302247	0.0777082		1	cox8a	NM_001303053	0.0716426		1	cwc15	NM_001002050	0.0952741		1	psma5	NM_205708	0.051545
1	timm10	NM_001002678	0.134913		1	cxcl12a	NM_178307	0.120748		1	rnf10	NM_001123255	0.0774529		1	tfdp1b	NM_200776	0.0716027		1	fabp7a	NM_131605	0.0952474		1	pim1	NM_001077391	0.0515314
1	ndufa2	NM_001024420	0.134844		1	slit3	NM_131736	0.120737		1	eppk1	NM_001326484	0.0772277		1	zgc:153115	NM_001077329	0.0714511		1	mrps10	NM_001159988	0.0950969		1	atp5f1d	NM_199968	0.051466
1	mrpl18	NM_001077330	0.134497		1	bud31	NM_001003860	0.12041		1	eif3ba	NM_001290093	0.0772178		1	psmd3	NM_200572	0.0713835		1	polr2h	NM_001017600	0.0949329		1	cdk2	NM_213406	0.0513807
1	smarca5	NM_001081629	0.134308		1	nono	NM_201579	0.120296		1	ino80e	NM_001328123	0.0769165		1	cct6a	NM_201290	0.0713554		1	cenpn	NM_001002341	0.0948949		1	kpna2	NM_001002335	0.051308
1	eif3s6ip	NM_213128	0.134223		1	srsf4	NM_199574	0.12011		1	bysl	NM_201106	0.0768841		1	pold1	NM_001039810	0.0711132		1	atp5pb	NM_001005960	0.0948306		1	ak2	NM_212596	0.0512996
1	kpna2	NM_001002335	0.134063		1	sf3a2	NM_201043	0.119951		1	ncl	NM_001076652	0.0768145		1	hmgn6	NM_001161336	0.0709961		1	eif4ebp3l	NM_199683	0.0947057		1	atp5pb	NM_001005960	0.0512848
1	myg1	NM_001309488	0.133869		1	tmeff1b	NM_001025301	0.119824		1	ada	NM_001002646	0.0765488		1	mrpl20	NM_001045359	0.0709605		1	nup62l	NM_001113596	0.0946383		1	cox7b	NM_001130602	0.0510039
1	nucks1b	NM_001099239	0.133854		1	cops9	NM_200847	0.119784		1	carhsp1	NM_200562	0.0759525		1	snrpa1	NM_001007383	0.0709091		1	zic2a	NM_131558	0.0945819		1	atp5pd	NM_200702	0.0509276
1	skp1	NM_200743	0.133781		1	sec11a	NM_001002521	0.119748		1	malt2	NM_152976	0.0757787		1	tprb	NM_001030123	0.0708436		1	ipo7	NM_200905	0.0945274		1	lsm6	NM_001002077	0.0509199
1	eif3ha	NM_001003763	0.133724		1	puf60b	NM_001002121	0.119717		1	mxc	NM_001007284	0.0756574		1	uqcrb	NM_001024442	0.0708126		1	uqcrc1	NM_200820	0.0945023		1	birc5a	NM_194397	0.0508374
1	smarce1	NM_201298	0.133614		1	col9a1a	NM_001130624	0.119652		1	gng5	NM_214721	0.0755284		1	psmd1	NM_201184	0.0705571		1	eif6	NM_200944	0.094448		1	pola2	NM_199581	0.0507676
1	wfdc1	NM_001100000	0.133471		1	ier5	NM_001007197	0.119543		1	hpgd	NM_001326541	0.0755242		1	cox5ab	NM_001305577	0.0704745		1	dscc1	NM_001004611	0.094438		1	atp5pf	NM_213307	0.0507349
1	puf60b	NM_001002121	0.133285		1	hnrnpr	NM_213426	0.119347		1	rap1b	NM_199533	0.075489		1	dlb	NM_130958	0.070455		1	NM_001111216	NM_001111216	0.0944234		1	riox2	NM_200337	0.0507321
1	sox11b	NM_131337	0.133129		1	drap1	NM_205541	0.119324		1	mtpn	NM_212972	0.0754139		1	tacc3	NM_212581	0.0703647		1	ndufs4	NM_001020676	0.0943241		1	chrac1	NM_001013293	0.0505759
1	e2f4	NM_213432	0.132882		1	psmd7	NM_199789	0.119265		1	metap1	NM_001025165	0.0753336		1	safb	NM_214683	0.0703641		1	dbi	NM_199608	0.0941432		1	cox8a	NM_001303053	0.0504944
1	dlgap5	NM_001004592	0.132841		1	zc4h2	NM_199642	0.119075		1	sec14l1	NM_201098	0.0753061		1	ube2v2	NM_213515	0.0703537		1	brd3a	NM_001123389	0.0941128		1	bxdc2	NM_001172556	0.0504328
1	cldn5a	NM_213274	0.13245		1	eif3s10	NM_199820	0.118827		1	pim2	NM_131539	0.0752911		1	prpf19	NM_201467	0.0703477		1	vdac2	NM_199585	0.0940772		1	dck	NM_001007056	0.050348
1	bub3	NM_205709	0.132413		1	dynlrb1	NM_201188	0.118782		1	anxa11b	NM_181766	0.0752014		1	nup54	NM_001001948	0.0700757		1	cyc1	NM_001037393	0.0940032		1	ube2d2	NM_200959	0.0503415
1	mis12	NM_200378	0.132339		1	cited4b	NM_200078	0.118745		1	slc25a3b	NM_213722	0.07488		1	lsm5	NM_001100438	0.069994		1	mif	NM_001043321	0.0939146		1	tuba1c	NM_001105126	0.0503247
1	psma5	NM_205708	0.132319		1	mdkb	NM_131716	0.1187		1	lgr4	NM_001353862	0.0746014		1	hmgn7	NM_001080033	0.0699021		1	rbmx	NM_212598	0.0937109		1	ybx1	NM_001126457	0.0503107
1	spc25	NM_001123057	0.132266		1	rtf1	NM_001083577	0.118604		1	selenop	NM_178297	0.0745029		1	lmnb2	NM_131002	0.0697475		1	eed	NM_001017766	0.0936494		1	umps	NM_200174	0.0501888
1	brd3a	NM_001123389	0.132222		1	taf12	NM_198368	0.118567		1	trim16	NM_001328162	0.0744092		1	mif	NM_001043321	0.0697345		1	eif3c	NM_213463	0.0933901		1	her2	NM_131089	0.0501186
1	edf1	NM_200745	0.132181		1	eif3ja	NM_201214	0.118362		1	jun	NM_199987	0.0741367		1	cyc1	NM_001037393	0.0696232		1	ndufb9	NM_001017880	0.0932877		1	cdc20	NM_213080	0.0500839
1	ndufb7	NM_200848	0.131998		1	ccng1	NM_199481	0.118056		1	tmem30b	NM_001002179	0.0740495		1	atp5f1d	NM_199968	0.0695977		1	dynll1	NM_213024	0.0930659		1	cyc1	NM_001037393	0.0500741
1	zgc:173587	NM_001109836	0.131908		1	ywhaba	NM_001082798	0.117854		1	cct2	NM_201455	0.0740273		1	polr2l	NM_001159825	0.0693159		1	psmc4	NM_199750	0.0929431		1	skp2	NM_001082837	0.0498693
1	ccnb1	NM_131513	0.131729		1	cox8a	NM_001303053	0.1174		1	her9	NM_131873	0.073939		1	rrs1	NM_200062	0.069196		1	gins1	NM_001006081	0.0929381		1	wdr43	NM_001018166	0.0498664
1	nolc1	NM_001256652	0.131516		1	magoh	NM_001017700	0.117099		1	mych	NM_001126109	0.0738675		1	hint1	NM_001005593	0.0691506		1	prpf19	NM_201467	0.0929044		1	pomp	NM_001003424	0.0498511
1	zgc:113983	NM_001025171	0.1315		1	psma5	NM_205708	0.117043		1	lygl1	NM_001002706	0.0738641		1	nolc1	NM_001256652	0.0690957		1	zgc:85936	NM_214744	0.0926644		1	ywhaqb	NM_201484	0.0495491
1	eif6	NM_200944	0.131418		1	cyp26b1	NM_212666	0.116805		1	eif2s2	NM_212675	0.0731721		1	mxd3	NM_201056	0.0689541		1	pold2	NM_213303	0.0926213		1	psme3	NM_131376	0.0495185
1	smc2	NM_199542	0.131116		1	ywhabl	NM_199562	0.116143		1	ckap4	NM_213265	0.0729876		1	atp5f1c	NM_200041	0.0689511		1	actb1	NM_131031	0.0925646		1	snrpd3	NM_001002081	0.0493456
1	nono	NM_201579	0.131043		1	srsf6b	NM_001008732	0.116102		1	sesn1	NM_001002660	0.0729764		1	unga	NM_200974	0.0688796		1	tcea1	NM_199994	0.0925181		1	eif3g	NM_200999	0.0493342
1	pin1	NM_200748	0.131021		1	osr1	NM_001006079	0.116031		1	NM_001045350	NM_001045350	0.0729412		1	ddx27	NM_001002869	0.0688442		1	si:ch211-214j24.10	NM_001025503	0.0923185		1	sem1	NM_199593	0.0493192
1	rfc5	NM_001003862	0.130607		1	col9a2	NM_212579	0.116009		1	fthl27	NM_001002378	0.0728487		1	mybbp1a	NM_001002042	0.0686451		1	dck	NM_001007056	0.0923073		1	si:ch1073-325m22.2	NM_001190806	0.0493044
1	six3b	NM_131363	0.130537		1	snrpc	NM_173251	0.115725		1	ak2	NM_212596	0.0727611		1	si:ch73-21g5.7	NR_138546	0.0686252		1	serf2	NM_001160335	0.0922831		1	api5	NM_199540	0.0492014
1	pin4	NM_001020553	0.130518		1	csnk1a1	NM_152951	0.11568		1	si:ch211-217k17.7	NM_001145359	0.0726784		1	tufm	NM_001013505	0.0684397		1	msh6	NM_182860	0.092277		1	zgc:194989	NM_001128759	0.0491978
1	csde1	NM_001199436	0.130468		1	gtpbp4	NM_199851	0.115595		1	pinx1	NM_001013265	0.0726649		1	sem1	NM_199593	0.0684317		1	bxdc2	NM_001172556	0.0922257		1	rplp2	NM_212743	0.049134
1	atp5md	NM_001200033	0.130384		1	calm1a	NM_213351	0.115542		1	eif4a1b	NM_201510	0.0726412		1	ppig	NM_213464	0.0684033		1	c1qbp	NM_001017858	0.0920931		1	prdx2	NM_001002468	0.0491255
1	hnrnph1l	NM_212589	0.13032		1	lman2	NM_001081747	0.115482		1	f11r.1	NM_001004667	0.0724876		1	atp5pd	NM_200702	0.0683578		1	tomm7	NM_001161487	0.0920308		1	prpf19	NM_201467	0.0490975
1	nsa2	NM_199568	0.130256		1	ssr1	NM_201327	0.115369		1	tcp1	NM_131230	0.0724433		1	prpf39	NM_001004520	0.0683378		1	psmd13	NM_200948	0.0919039		1	zic5	NM_205727	0.0490335
2	pmp22a	NM_201311	0.619485		2	epcam	NM_001017593	0.842252		2	scinla	NM_178131	0.491594		2	scinla	NM_178131	0.582885		2	pax6a	NM_131304	0.334288		2	fmoda	NM_001030072	0.410601
2	bhmt	NM_001012480	0.408562		2	krt4	NM_131509	0.778988		2	fmoda	NM_001030072	0.318737		2	pitx3	NM_205675	0.404703		2	mab21l1	NM_152974	0.315292		2	scinla	NM_178131	0.294915
2	cd81a	NM_131518	0.37513		2	cfl1l	NM_213639	0.746682		2	pitx2	NM_130975	0.287978		2	fmoda	NM_001030072	0.369476		2	barhl2	NM_205740	0.308096		2	pmp22a	NM_201311	0.275658
2	tpm4a	NM_213158	0.365488		2	krt5	NM_131156	0.718931		2	pitx3	NM_205675	0.267719		2	fxyd1	NM_001256212	0.289899		2	stmn1b	NM_001017850	0.299292		2	pdgfrl	NM_200314	0.230804
2	cthrc1a	NM_001003765	0.354975		2	pfn1	NM_001305588	0.708712		2	qdpra	NM_001110469	0.217288		2	pitx2	NM_130975	0.266124		2	tubb5	NM_198818	0.28373		2	dcn	NM_131697	0.225143
2	tgfbi	NM_182862	0.325081		2	cd9b	NM_213428	0.677511		2	alcamb	NM_212634	0.21413		2	qdpra	NM_001110469	0.25756		2	fabp3	NM_152961	0.283295		2	hgd	NM_152966	0.213945
2	fmoda	NM_001030072	0.316821		2	tmsb1	NM_001165918	0.664094		2	hgd	NM_152966	0.206231		2	hgd	NM_152966	0.241466		2	hmgb3a	NM_001122836	0.270654		2	pitx3	NM_205675	0.203169
2	ms4a17a.9	NM_001013510	0.312664		2	cyt1	NM_131107	0.658972		2	alpl	NM_201007	0.20278		2	gyg1b	NM_001002062	0.235907		2	pax6b	NM_131641	0.261149		2	twist1a	NM_130984	0.190151
2	id1	NM_131245	0.30737		2	krt91	NM_001003445	0.655366		2	gpc1a	NM_001037373	0.202694		2	pcbd1	NM_200814	0.212873		2	gpm6aa	NM_213200	0.253863		2	sfrp2	NM_001077384	0.18024
2	lrrc17	NM_205539	0.290232		2	icn	NM_212761	0.644233		2	atp1b1a	NM_131668	0.197011		2	pdgfrl	NM_200314	0.212319		2	tuba1c	NM_001105126	0.244861		2	tgfbi	NM_182862	0.173241
2	mdka	NM_131070	0.284798		2	gpa33a	NM_001115105	0.623372		2	gyg1b	NM_001002062	0.191151		2	ccn1	NM_001001826	0.211685		2	ptmaa	NM_194376	0.243252		2	twist3	NM_130985	0.168439
2	krt18a.1	NM_178437	0.273191		2	spint1a	NM_213152	0.622187		2	msi2a	NM_001320102	0.184618		2	twist1a	NM_130984	0.196807		2	ppdpfb	NM_200008	0.242643		2	lum	NM_001002059	0.163826
2	ppiaa	NM_212758	0.272857		2	cdh1	NM_131820	0.619124		2	slc43a3b	NM_001039922	0.18395		2	lmx1bb	NM_001025167	0.194794		2	nhlh2	NM_205669	0.240443		2	matn4	NM_213549	0.162185
2	twist1a	NM_130984	0.263481		2	spint2	NM_001077250	0.605432		2	tpm4a	NM_213158	0.18387		2	cldn11a	NM_001002624	0.192014		2	slc32a1	NM_001080701	0.239473		2	colec12	NM_001122840	0.158903
2	tpt1	NM_198140	0.26064		2	krtt1c19e	NM_001114342	0.598679		2	zfhx3	NM_001365188	0.183011		2	pmp22a	NM_201311	0.182858		2	marcksb	NM_001015060	0.23472		2	bhmt	NM_001012480	0.155702
2	ppib	NM_213019	0.260073		2	oclna	NM_212832	0.593956		2	cfl1	NM_213641	0.181762		2	aqp3a	NM_213468	0.176452		2	scrt2	NM_213637	0.22033		2	fstl3	NM_001030111	0.155351
2	rps20	NM_213204	0.259268		2	cldni	NM_131768	0.580994		2	zgc:153867	NM_213638	0.181286		2	alpl	NM_201007	0.176255		2	hnrnpaba	NM_212587	0.219696		2	hpdb	NM_001003742	0.155118
2	rplp1	NM_200029	0.254939		2	cldnb	NM_131763	0.57789		2	fgl2a	NM_001025539	0.180667		2	dap1b	NM_131573	0.17477		2	syt1a	NM_001327829	0.218329		2	cd81a	NM_131518	0.152509
2	colec12	NM_001122840	0.253926		2	dnase1l4.1	NM_001003774	0.571062		2	sgk1	NM_199212	0.179388		2	sfrp2	NM_001077384	0.17339		2	hp1bp3	NM_001199725	0.21732		2	rbp4	NM_130920	0.151841
2	rps15a	NM_212762	0.253915		2	zgc:92380	NM_001003480	0.566421		2	pawr	NM_001006015	0.178736		2	timp4.3	NM_001326433	0.172392		2	gpm6ab	NM_214687	0.212202		2	col1a2	NM_182968	0.148508
2	rps28	NM_213034	0.253492		2	tmsb4x	NM_001130697	0.549415		2	fstl3	NM_001030111	0.178714		2	tgfbi	NM_182862	0.168236		2	ptmab	NM_001098730	0.210629		2	tnmd	NM_001114413	0.146573
2	rps2	NM_213279	0.253389		2	st14a	NM_001040351	0.544491		2	myl9a	NM_001006027	0.178344		2	tnmd	NM_001114413	0.167396		2	hmgn6	NM_001161336	0.206859		2	ttc36	NM_001007388	0.145538
2	rpl36	NM_212952	0.253316		2	cldn7b	NM_131637	0.540923		2	pcbd1	NM_200814	0.174549		2	cd81a	NM_131518	0.16606		2	hnrnpa0l	NM_001281721	0.204957		2	mmp14a	NM_194416	0.143064
2	rplp2l	NM_001100436	0.252763		2	myh9a	NM_001098177	0.532886		2	fhl2a	NM_001003732	0.172043		2	sparc	NM_001001942	0.16378		2	meis2b	NM_130910	0.202471		2	mxra8b	NM_001079960	0.133659
2	RPL37A	NM_001105526	0.252199		2	f11r.1	NM_001004667	0.506853		2	krt18b	NM_200568	0.171139		2	colec12	NM_001122840	0.16318		2	nova2	NM_001309524	0.201439		2	pitx2	NM_130975	0.131699
2	sec61g	NM_001002499	0.251938		2	cyt1l	NM_001082882	0.490772		2	wnt4	NM_001040387	0.168341		2	boc	NM_001005393	0.160414		2	mdkb	NM_131716	0.199226		2	ccn1	NM_001001826	0.131564
2	rpsa	NM_201052	0.251657		2	pycard	NM_131495	0.469896		2	cd81a	NM_131518	0.168117		2	matn4	NM_213549	0.160402		2	cfl1	NM_213641	0.199122		2	col11a1b	NM_001184954	0.129584
2	rps19	NM_200750	0.249393		2	s100a10b	NM_213003	0.460784		2	rps9	NM_200852	0.166207		2	slc38a2	NM_001045104	0.159346		2	hnrnpa0a	NM_212645	0.19644		2	prrx1a	NM_214734	0.128957
2	rpl37	NM_001002069	0.249101		2	lgals1l1	NM_001005958	0.45808		2	rps2	NM_213279	0.164846		2	wnt9b	NM_001137660	0.1581		2	tmeff1b	NM_001025301	0.192911		2	krt18b	NM_200568	0.126103
2	rpl11	NM_001002139	0.247628		2	itm2bb	NM_212976	0.456793		2	twist1a	NM_130984	0.164117		2	myl9a	NM_001006027	0.154634		2	hnrnpabb	NM_213302	0.182874		2	sparc	NM_001001942	0.123466
2	rpl3	NM_001001590	0.24743		2	s100v1	NM_001366340	0.456665		2	rplp1	NM_200029	0.162658		2	igf2a	NM_131433	0.152435		2	gng3	NM_131841	0.18275		2	zgc:113307	NM_001020724	0.121595
2	rps6	NM_001003728	0.246522		2	gsnb	NM_001089344	0.452845		2	rps20	NM_213204	0.160881		2	atp1b1a	NM_131668	0.151984		2	chd4a	NM_001044858	0.181751		2	col2a1b	NM_001281478	0.120117
2	rpl24	NM_173235	0.24502		2	aqp3a	NM_213468	0.449679		2	cldn11a	NM_001002624	0.159995		2	rbp4	NM_130920	0.150859		2	h2afx1	NM_001005967	0.181684		2	mmp2	NM_198067	0.115369
2	rpl7a	NM_200047	0.244875		2	zgc:158343	NM_001080038	0.447517		2	cald1a	NM_001114883	0.159807		2	sgk1	NM_199212	0.146828		2	h3f3b.1	NM_201101	0.181228		2	boc	NM_001005393	0.111207
2	si:ch73-281n10.2	NM_001309644	0.244855		2	actb1	NM_131031	0.444824		2	cdh2	NM_131081	0.158569		2	fstl3	NM_001030111	0.134691		2	zgc:158291	NM_001080058	0.177218		2	cldn11a	NM_001002624	0.110593
2	rps26	NM_200025	0.244757		2	arhgdig	NM_201157	0.44194		2	rpl11	NM_001002139	0.158562		2	cnn2	NM_213349	0.134261		2	gnb1a	NM_212609	0.175828		2	prrx1b	NM_200050	0.110125
2	sept2_	NM_001301360	0.244544		2	tcima	NM_001013472	0.433375		2	slc38a2	NM_001045104	0.157989		2	zgc:153704	NM_001076726	0.133978		2	atoh7	NM_131632	0.173668		2	col1a1a	NM_199214	0.109314
2	rpl18	NM_001003432	0.243295		2	capgb	NM_001001594	0.432901		2	rps28	NM_213034	0.157825		2	fgl2a	NM_001025539	0.13365		2	hmgb1a	NM_199555	0.173209		2	actb2	NM_181601	0.1071
2	rps3	NM_201153	0.242789		2	tmem238a	NM_001083074	0.430582		2	rps15a	NM_212762	0.157796		2	slc43a3b	NM_001039922	0.133048		2	zc4h2	NM_199642	0.171829		2	ms4a17a.9	NM_001013510	0.106347
2	rpl18a	NM_201060	0.242639		2	egfl6	NM_001002457	0.422912		2	rps3a	NM_200059	0.157633		2	pawr	NM_001006015	0.132761		2	hmgb1b	NM_001099251	0.168831		2	gyg1b	NM_001002062	0.099426
2	rpl39	NM_001002078	0.240864		2	lgals3b	NM_214693	0.422357		2	rpl7a	NM_200047	0.156663		2	tpm4a	NM_213158	0.130706		2	stmn2b	NM_001024222	0.167953		2	cthrc1a	NM_001003765	0.0976215
2	rps4x	NM_001005589	0.240158		2	NM_131770	NM_131770	0.417124		2	gli2a	NM_130967	0.156346		2	nrp2b	NM_212966	0.129878		2	tuba1a	NM_001190982	0.166834		2	marcksl1a	NM_213133	0.0975099
2	rps18	NM_173234	0.239787		2	anxa1a	NM_181758	0.416528		2	wnt9b	NM_001137660	0.155723		2	actb2	NM_181601	0.129842		2	gnb1b	NM_213481	0.164674		2	rhoq	NM_199818	0.0962682
2	eef1a1l1	NM_131263	0.23889		2	pkp3a	NM_001045280	0.413782		2	rps14	NM_200026	0.155722		2	zgc:153867	NM_213638	0.128875		2	ubc	NM_001077804	0.164527		2	tnn	NM_131036	0.0938504
2	foxc1a	NM_131728	0.238576		2	lsr	NM_001025472	0.411646		2	rpl18a	NM_201060	0.155388		2	tmsb4x	NM_001130697	0.127642		2	sumo3a	NM_213124	0.163639		2	rpl3	NM_001001590	0.0909992
2	rpl34	NM_201122	0.238356		2	ucp2	NM_131176	0.407859		2	actb1	NM_131031	0.155339		2	rps29	NM_212953	0.127298		2	marcksl1b	NM_213223	0.163244		2	lrrc17	NM_205539	0.0902524
2	rpl8	NM_200713	0.238204		2	rac2	NM_001002061	0.404851		2	rps19	NM_200750	0.1552		2	cdon	NM_001081628	0.123782		2	si:dkey-276j7.1	NM_001326548	0.162931		2	rps2	NM_213279	0.0900777
2	rps8a	NM_214793	0.237978		2	anxa2a	NM_181761	0.40312		2	rpl39	NM_001002078	0.155157		2	ccn2a	NM_001015041	0.122026		2	ppiab	NM_001328424	0.160953		2	rplp1	NM_200029	0.0896128
2	rpl10	NM_200027	0.237586		2	NM_001040297	NM_001040297	0.399116		2	rps8a	NM_214793	0.154536		2	foxc1a	NM_131728	0.121894		2	sncb	NM_200969	0.158404		2	rps29	NM_212953	0.0890852
2	rplp2	NM_212743	0.237259		2	jupa	NM_131177	0.389127		2	pnrc2	NM_001130192	0.15445		2	rpl29	NM_001243178	0.121718		2	hsp90ab1	NM_131310	0.158107		2	qdpra	NM_001110469	0.0890835
2	rpl32	NM_001040043	0.237054		2	ptgs2a	NM_153657	0.38883		2	cnn2	NM_213349	0.154294		2	marcksl1a	NM_213133	0.11879		2	hnrnpa0b	NM_214706	0.155326		2	rps15a	NM_212762	0.0886052
2	rps3a	NM_200059	0.237049		2	s100u	NM_001128341	0.387543		2	rps7	NM_200752	0.154001		2	hdlbpa	NM_201474	0.118448		2	smarce1	NM_201298	0.153412		2	krt8	NM_200080	0.0885612
2	rpl26	NM_213113	0.236808		2	cd99	NM_001079980	0.386864		2	rpl7	NM_213644	0.153749		2	cnn3a	NM_199753	0.11793		2	si:ch1073-429i10.3	NM_001366916	0.153356		2	rpl18	NM_001003432	0.0883516
2	fkbp9	NM_001003520	0.236522		2	tmem30b	NM_001002179	0.379906		2	rplp2l	NM_001100436	0.153486		2	rpl38	NM_001002486	0.116817		2	NM_001362378	NM_001362378	0.150656		2	rpl39	NM_001002078	0.0874581
2	cdh11	NM_131214	0.236303		2	krt97	NM_001002383	0.376606		2	foxc1a	NM_131728	0.152941		2	zgc:162730	NM_001089404	0.116223		2	rbfox2	NM_214746	0.149571		2	rpl35	NM_173233	0.08739
2	rpl10a	NM_199636	0.235922		2	ywhaz	NM_212757	0.374465		2	rpl36a	NM_001202510	0.152859		2	col2a1b	NM_001281478	0.115975		2	sox11b	NM_131337	0.149236		2	pcbd1	NM_200814	0.0870786
2	rpl7	NM_213644	0.235711		2	col1a1b	NM_201478	0.374164		2	rpl18	NM_001003432	0.152616		2	ttc36	NM_001007388	0.114385		2	ywhabl	NM_199562	0.146882		2	rps24	NM_001012316	0.0862283
2	NM_200030	NM_200030	0.235484		2	gsta.1	NM_213394	0.372773		2	eef1a1l1	NM_131263	0.152396		2	crlf1a	NM_001002650	0.113157		2	elavl3	NM_131449	0.146823		2	rpl36	NM_212952	0.0858187
2	rpl15	NM_001003447	0.235044		2	col1a2	NM_182968	0.362013		2	rps16	NM_001076732	0.152393		2	zgc:113307	NM_001020724	0.112941		2	ywhaqb	NM_201484	0.146802		2	rpl37	NM_001002069	0.0855706
2	rpl23	NM_200732	0.233204		2	col5a3b	NM_001190758	0.360878		2	rps10	NM_201146	0.152355		2	NR_145818	NR_145818	0.112066		2	ilf2	NM_213236	0.146101		2	zgc:153704	NM_001076726	0.0855693
2	cd82a	NM_212661	0.233082		2	phlda2	NM_001020596	0.360501		2	actb2	NM_181601	0.152187		2	rps2	NM_213279	0.110108		2	cdc42	NM_001018120	0.14482		2	rps28	NM_213034	0.0852777
2	rplp0	NM_131580	0.232327		2	cldnh	NM_131767	0.356379		2	rpl19	NM_213208	0.151506		2	rps28	NM_213034	0.10817		2	insm1a	NM_205644	0.14475		2	RPL37A	NM_001105526	0.0852475
2	rps9	NM_200852	0.232264		2	dlx3b	NM_131322	0.355346		2	rpl10a	NM_199636	0.151472		2	slc4a2a	NM_001037237	0.107142		2	cox8a	NM_001303053	0.144499		2	tpm4a	NM_213158	0.0849075
2	rps16	NM_001076732	0.230492		2	rps2	NM_213279	0.355139		2	myl9b	NM_213212	0.151253		2	rpl39	NM_001002078	0.105902		2	atrx	NM_200653	0.144229		2	rpl26	NM_213113	0.0845559
2	rps5	NM_173232	0.229619		2	tagln2	NM_201576	0.355126		2	rps29	NM_212953	0.15105		2	alcamb	NM_212634	0.105788		2	zgc:101840	NM_001005968	0.143265		2	RPS17	NM_001013455	0.0844408
2	rps13	NM_001002079	0.229549		2	zgc:175088	NM_001113798	0.353051		2	RPS17	NM_001013455	0.150693		2	rpl36	NM_212952	0.105643		2	ssbp3b	NM_213450	0.14261		2	rpl32	NM_001040043	0.0844073
2	rps21	NM_201191	0.229448		2	si:ch211-195b11.3	NM_001291900	0.352835		2	rpl37	NM_001002069	0.150367		2	RPL37A	NM_001105526	0.105126		2	syncrip	NM_214696	0.141972		2	rps4x	NM_001005589	0.0841492
2	msna	NM_001004296	0.229322		2	s100v2	NM_001080161	0.352506		2	rpl13a	NM_212784	0.150285		2	rpl35	NM_173233	0.104904		2	hmgn7	NM_001080033	0.141891		2	lmx1bb	NM_001025167	0.0841136
2	rpl35	NM_173233	0.229319		2	rpl13	NM_198143	0.351562		2	NM_200030	NM_200030	0.150027		2	prrx1a	NM_214734	0.104788		2	hmgn2	NM_001142543	0.141357		2	rpl29	NM_001243178	0.084042
2	faua	NM_200737	0.22922		2	spint1b	NM_001111223	0.348732		2	rpl3	NM_001001590	0.149879		2	rpl37	NM_001002069	0.104768		2	cirbpa	NM_001017797	0.141063		2	rpl18a	NM_201060	0.0838493
2	rps15	NM_001001819	0.229072		2	rplp1	NM_200029	0.348379		2	cebpd	NM_131887	0.149827		2	rpl35a	NM_001002487	0.104621		2	psmb1	NM_001003889	0.139871		2	rps14	NM_200026	0.0837593
2	rps27.1	NM_001159528	0.228597		2	RPL37A	NM_001105526	0.348041		2	prkar1aa	NM_001009989	0.149764		2	rpl3	NM_001001590	0.10404		2	fez1	NM_213396	0.139311		2	rpl7	NM_213644	0.0835661
2	rps29	NM_212953	0.228536		2	selenow1	NM_178287	0.347463		2	rps24	NM_001012316	0.149446		2	col2a1a	NM_131292	0.103983		2	sumo2b	NM_001003422	0.138302		2	rpl35a	NM_001002487	0.0833437
2	slc25a5	NM_173247	0.228495		2	itgb1b.2	NM_212928	0.346081		2	cdon	NM_001081628	0.149371		2	rplp1	NM_200029	0.103978		2	bhlhe22	NM_200955	0.136592		2	eef1a1l1	NM_131263	0.0833279
2	rpl5b	NM_001002106	0.228173		2	rps7	NM_200752	0.344758		2	marcksl1a	NM_213133	0.148906		2	cald1a	NM_001114883	0.103903		2	alyref	NM_001105108	0.135571		2	rpl27	NM_199724	0.0832263
2	qkia	NM_131224	0.228091		2	rps24	NM_001012316	0.344523		2	rps27a	NM_200502	0.148747		2	gas1a	NM_001111220	0.103633		2	h2afvb	NM_001043323	0.135071		2	rpl7a	NM_200047	0.0831455
2	ssr4	NM_001002082	0.227742		2	tp63	NM_152986	0.343919		2	rpl8	NM_200713	0.148282		2	rps15a	NM_212762	0.103179		2	hdac1	NM_173236	0.134898		2	rpl34	NM_201122	0.0831365
2	rps27a	NM_200502	0.227727		2	rpl19	NM_213208	0.343607		2	lmx1bb	NM_001025167	0.147532		2	gli2a	NM_130967	0.103153		2	h3f3c	NM_200003	0.134421		2	thbs4b	NM_173226	0.0830147
2	rps7	NM_200752	0.227711		2	rpl15	NM_001003447	0.343573		2	rpl23	NM_200732	0.147475		2	wnt4	NM_001040387	0.102966		2	atp5f1b	NM_001024429	0.133463		2	rps3a	NM_200059	0.0827795
2	rpl27	NM_199724	0.227691		2	rps25	NM_200815	0.343552		2	rpsa	NM_201052	0.147298		2	rps24	NM_001012316	0.102609		2	tubb2b	NM_001037410	0.132754		2	rps6	NM_001003728	0.0826184
2	rpl13	NM_198143	0.227461		2	zgc:136930	NM_001039819	0.343488		2	rps4x	NM_001005589	0.146954		2	rpl22	NM_001037677	0.102145		2	rbm8a	NM_001013345	0.131333		2	rps19	NM_200750	0.0825446
2	rpl36a	NM_001202510	0.227316		2	rps17	NM_200845	0.343435		2	rps11	NM_213377	0.146477		2	cldn5a	NM_213274	0.101853		2	snrpd2	NM_001017582	0.130949		2	rpl15	NM_001003447	0.0823373
2	rpl35a	NM_001002487	0.226818		2	rpl37	NM_001002069	0.343143		2	zgc:162730	NM_001089404	0.146449		2	rps18	NM_173234	0.101851		2	snrpd1	NM_173252	0.129768		2	rpl23	NM_200732	0.0821998
2	cfl1	NM_213641	0.226308		2	mid1ip1a	NM_131335	0.342432		2	faua	NM_200737	0.14626		2	NM_200030	NM_200030	0.101776		2	nucks1a	NM_001004601	0.129585		2	rplp2l	NM_001100436	0.08194
2	rps24	NM_001012316	0.225813		2	rpl11	NM_001002139	0.342382		2	rps26l	NM_200742	0.146065		2	rpl18	NM_001003432	0.101757		2	gnao1a	NM_200787	0.129554		2	rpl36a	NM_001202510	0.08176
2	rpl22	NM_001037677	0.225127		2	ecrg4b	NM_001326575	0.342289		2	rpl35	NM_173233	0.145586		2	rpl4	NM_213107	0.101625		2	si:ch211-51e12.7	NM_001044754	0.129508		2	rpl28	NM_201061	0.081614
2	fthl27	NM_001002378	0.224735		2	rps14	NM_200026	0.342141		2	rack1	NM_131444	0.145205		2	RPS17	NM_001013455	0.101578		2	stxbp1a	NM_001025182	0.12924		2	rpl13	NM_198143	0.0815018
2	RPS17	NM_001013455	0.224107		2	rplp2l	NM_001100436	0.341945		2	RPL37A	NM_001105526	0.145196		2	dcn	NM_131697	0.101464		2	slc25a3b	NM_213722	0.129156		2	rpsa	NM_201052	0.081486
2	rpl12	NM_201584	0.223787		2	rpl32	NM_001040043	0.341283		2	rps23	NM_001110121	0.145098		2	rps27.2	NM_200765	0.100978		2	h2afva	NM_153644	0.128918		2	rpl8	NM_200713	0.0814645
2	h3f3b.1	NM_201101	0.223002		2	rpl36a	NM_001202510	0.340999		2	rps13	NM_001002079	0.144784		2	rpl34	NM_201122	0.100239		2	h3f3a	NM_212996	0.128857		2	rps7	NM_200752	0.0814001
2	pdia3	NM_001199737	0.222774		2	capn2l	NM_001003485	0.339978		2	rps3	NM_201153	0.144764		2	rps14	NM_200026	0.100044		2	zfhx3	NM_001365188	0.128728		2	tmsb4x	NM_001130697	0.0813409
2	hmgn7	NM_001080033	0.222725		2	rpl14	NM_001002866	0.339901		2	rpl26	NM_213113	0.144763		2	rpsa	NM_201052	0.0997953		2	atp6v0cb	NM_205554	0.128678		2	cdh11	NM_131214	0.0813275
2	rack1	NM_131444	0.222448		2	krt8	NM_200080	0.339589		2	rps15	NM_001001819	0.144361		2	rpl31	NM_001040052	0.0997701		2	hspa8	NM_001110403	0.127968		2	zgc:153867	NM_213638	0.0813109
2	rpl19	NM_213208	0.221978		2	rps11	NM_213377	0.3387		2	rpl10	NM_200027	0.144046		2	rpl26	NM_213113	0.0995913		2	nono	NM_201579	0.12771		2	dap1b	NM_131573	0.081255
2	hspa8	NM_001110403	0.221694		2	rps3a	NM_200059	0.338498		2	ttc36	NM_001007388	0.143783		2	aldh9a1a.1	NM_201471	0.0992027		2	rplp0	NM_131580	0.126958		2	rpl22	NM_001037677	0.0811859
2	rps11	NM_213377	0.221466		2	rpl26	NM_213113	0.338089		2	ppiab	NM_001328424	0.143768		2	rps26l	NM_200742	0.09894		2	eef1g	NM_173263	0.126875		2	rpl31	NM_001040052	0.0811172
2	rpl29	NM_001243178	0.220934		2	rpl28	NM_201061	0.337616		2	rps5	NM_173232	0.143529		2	rplp2l	NM_001100436	0.0988404		2	vamp2	NM_200005	0.126453		2	rps18	NM_173234	0.0809493
2	krt8	NM_200080	0.220886		2	rplp0	NM_131580	0.337401		2	rpl13	NM_198143	0.143469		2	rpl36a	NM_001202510	0.0987904		2	atp5fa1	NM_001077355	0.126275		2	rps10	NM_201146	0.0809373
2	ppdpfb	NM_200008	0.220831		2	rps9	NM_200852	0.337376		2	colec12	NM_001122840	0.143434		2	pmp22b	NM_001040355	0.0982778		2	calm2b	NM_214736	0.126164		2	rps16	NM_001076732	0.0809292
2	sec61b	NM_001002527	0.22019		2	plcd1b	NM_200068	0.337365		2	junba	NM_213556	0.14337		2	gli3	NM_205728	0.0981462		2	hnrnpub	NM_001033595	0.125974		2	rps9	NM_200852	0.0807359
2	rps14	NM_200026	0.22007		2	rpl7a	NM_200047	0.337299		2	rpl30	NM_200028	0.143353		2	tnn	NM_131036	0.0981137		2	nkain1	NM_200545	0.124012		2	rps15	NM_001001819	0.0806058
2	rpl30	NM_200028	0.219819		2	gpd1c	NM_214753	0.336696		2	msna	NM_001004296	0.143287		2	zfp36l2	NM_207055	0.0980227		2	prdm13	NM_001326454	0.123861		2	rps8a	NM_214793	0.0805115
2	cirbpa	NM_001017797	0.219747		2	tmem54a	NM_200347	0.336641		2	rps25	NM_200815	0.143063		2	rps16	NM_001076732	0.0980009		2	tfap2c	NM_001008576	0.123502		2	rps20	NM_213204	0.0803766
2	hmgb2a	NM_001037424	0.21921		2	rps26l	NM_200742	0.335855		2	rpl12	NM_201584	0.142974		2	fhl2a	NM_001003732	0.0978675		2	ywhah	NM_213164	0.123346		2	rpl4	NM_213107	0.080375
2	rpl21	NM_001002155	0.217347		2	rps19	NM_200750	0.335474		2	rpl35a	NM_001002487	0.142813		2	rpl27	NM_199724	0.0972634		2	rbm4.3	NM_213317	0.122565		2	ppiaa	NM_212758	0.0800589
2	hmgn2	NM_001142543	0.217302		2	myl12.1	NM_214699	0.335268		2	myh11a	NM_001024448	0.142726		2	rps20	NM_213204	0.0972361		2	rpsa	NM_201052	0.122328		2	foxc1a	NM_131728	0.0800422
2	rpl13a	NM_212784	0.216905		2	rps23	NM_001110121	0.335158		2	tmsb4x	NM_001130697	0.142653		2	rpl14	NM_001002866	0.0970885		2	rack1	NM_131444	0.121799		2	rps27a	NM_200502	0.0796036
2	rpl4	NM_213107	0.216753		2	rps20	NM_213204	0.335023		2	her6	NM_131079	0.142141		2	rps15	NM_001001819	0.0970174		2	dynll1	NM_213024	0.121725		2	zcchc24	NM_001098388	0.0795113
2	eef1b2	NM_199949	0.216083		2	cxl34b.11	NM_001115062	0.334739		2	hdlbpa	NM_201474	0.142077		2	cebpd	NM_131887	0.096753		2	psmb7	NM_001045564	0.121434		2	fgl2a	NM_001025539	0.0793
2	serf2	NM_001160335	0.215913		2	rps4x	NM_001005589	0.334307		2	rpl34	NM_201122	0.141906		2	rps10	NM_201146	0.0965457		2	scrt1a	NM_001113601	0.12116		2	rpl38	NM_001002486	0.0792828
2	hsp90ab1	NM_131310	0.215256		2	rpl7	NM_213644	0.334233		2	rpl22	NM_001037677	0.141595		2	pnrc2	NM_001130192	0.0963416		2	smarcb1b	NM_131448	0.121004		2	tpt1	NM_198140	0.0792823
2	rps10	NM_201146	0.215187		2	rps28	NM_213034	0.334001		2	rplp0	NM_131580	0.141276		2	rpl18a	NM_201060	0.0962889		2	calm3b	NM_199570	0.12096		2	rpl13a	NM_212784	0.0785953
2	rpl28	NM_201061	0.214989		2	rpl24	NM_173235	0.333434		2	irs2a	NM_200315	0.14104		2	rps25	NM_200815	0.0957591		2	tcea1	NM_199994	0.120771		2	rpl21	NM_001002155	0.0785663
2	hsp90b1	NM_198210	0.214736		2	rpl39	NM_001002078	0.333098		2	rpl21	NM_001002155	0.140994		2	rps3a	NM_200059	0.095654		2	dnajc5aa	NM_001002464	0.12039		2	rps13	NM_001002079	0.0785161
2	flot2a	NM_213075	0.213736		2	rps15	NM_001001819	0.332587		2	hsp90ab1	NM_131310	0.140909		2	rps6	NM_001003728	0.0956493		2	zgc:153426	NM_001076715	0.120349		2	rps3	NM_201153	0.0783537
2	hmgb2b	NM_001004674	0.212711		2	rpl35a	NM_001002487	0.332197		2	gli3	NM_205728	0.140697		2	lrrc58a	NM_001145622	0.095639		2	rps20	NM_213204	0.120251		2	timp4.3	NM_001326433	0.0783085
2	rpl23a	NM_001001593	0.212355		2	rpl5a	NM_199756	0.331821		2	rpl38	NM_001002486	0.140633		2	rpl23	NM_200732	0.0955961		2	eif1b	NM_199588	0.120077		2	rpl10a	NM_199636	0.078287
2	ssr3	NM_200053	0.21211		2	rps27a	NM_200502	0.331637		2	rpl29	NM_001243178	0.140573		2	wls	NM_213146	0.0953815		2	slc25a5	NM_173247	0.12006		2	rpl23a	NM_001001593	0.0782112
2	sparc	NM_001001942	0.212043		2	rpl8	NM_200713	0.331573		2	rpl24	NM_173235	0.140414		2	rps4x	NM_001005589	0.0953341		2	eef2b	NM_200458	0.12002		2	rpl12	NM_201584	0.0781815
2	rps25	NM_200815	0.21185		2	rpl34	NM_201122	0.331293		2	rpl27	NM_199724	0.140257		2	rpl32	NM_001040043	0.0952953		2	hmgb2b	NM_001004674	0.119898		2	gas1a	NM_001111220	0.078076
2	rps23	NM_001110121	0.210327		2	rps6	NM_001003728	0.33121		2	rpl36	NM_212952	0.139916		2	rpl7a	NM_200047	0.0952612		2	mex3b	NM_001080993	0.119867		2	NM_200030	NM_200030	0.0780678
2	rps26l	NM_200742	0.209515		2	rps21	NM_201191	0.331164		2	uba52	NM_001037113	0.139516		2	rpl7	NM_213644	0.0948255		2	rpl19	NM_213208	0.119308		2	rack1	NM_131444	0.0780195
2	cxcl12a	NM_178307	0.208882		2	sult2st1	NM_198914	0.330778		2	msx3	NM_131272	0.139435		2	prkar1aa	NM_001009989	0.0947956		2	rpl10	NM_200027	0.118833		2	rpl24	NM_173235	0.0779164
2	rpl38	NM_001002486	0.208353		2	rps27.1	NM_001159528	0.330167		2	rps6	NM_001003728	0.139193		2	rpl13a	NM_212784	0.0947579		2	cct5	NM_212613	0.118606		2	rps25	NM_200815	0.0778985
2	cnmd	NM_001126448	0.208305		2	rpl23	NM_200732	0.329871		2	rpl4	NM_213107	0.139188		2	rpl23a	NM_001001593	0.09465		2	snrpf	NM_001003881	0.118175		2	rplp2	NM_212743	0.0777926
2	six1a	NM_001009904	0.205424		2	RPS17	NM_001013455	0.3297		2	rpl31	NM_001040052	0.138736		2	rpl5a	NM_199756	0.0945103		2	setb	NM_201468	0.117707		2	rpl5a	NM_199756	0.077692
2	eef1g	NM_173263	0.204871		2	rpl10	NM_200027	0.32963		2	rpl32	NM_001040043	0.138698		2	rps8a	NM_214793	0.0943232		2	rplp2l	NM_001100436	0.117662		2	eef1da	NM_001177453	0.0776846
2	rpl31	NM_001040052	0.203735		2	rpl23a	NM_001001593	0.329333		2	dap1b	NM_131573	0.138589		2	col11a1b	NM_001184954	0.0942798		2	skp1	NM_200743	0.117216		2	rps26l	NM_200742	0.0775244
2	rps17	NM_200845	0.20353		2	rps8a	NM_214793	0.328373		2	fxyd1	NM_001256212	0.13806		2	rps7	NM_200752	0.0940256		2	hes6	NM_194400	0.116563		2	cdon	NM_001081628	0.0772993
2	actb2	NM_181601	0.201601		2	eef1a1l1	NM_131263	0.328266		2	rpl15	NM_001003447	0.138042		2	rps9	NM_200852	0.0938875		2	ing4	NM_001020468	0.11651		2	vasnb	NM_001110762	0.0771616
2	ptmab	NM_001098730	0.200994		2	rpl31	NM_001040052	0.327555		2	rpl23a	NM_001001593	0.137229		2	msna	NM_001004296	0.0936191		2	si:dkey-28b4.7	NM_001256200	0.116484		2	faua	NM_200737	0.0771039
2	zgc:153867	NM_213638	0.200863		2	uba52	NM_001037113	0.327182		2	rps21	NM_201191	0.136939		2	rpl21	NM_001002155	0.0935109		2	ran	NM_131309	0.116223		2	rps21	NM_201191	0.0769184
2	cd248a	NM_001099228	0.200442		2	NM_200030	NM_200030	0.327109		2	rpl14	NM_001002866	0.136331		2	rpl15	NM_001003447	0.0935064		2	rpl7a	NM_200047	0.115943		2	col5a2a	NM_001145782	0.0765733
2	eif5a	NM_213185	0.198002		2	rps3	NM_201153	0.326763		2	btg2	NM_130922	0.136133		2	rpl13	NM_198143	0.0934433		2	psma3	NM_001030187	0.115824		2	rpl11	NM_001002139	0.0762187
2	prrx1a	NM_214734	0.19794		2	rpl18a	NM_201060	0.326127		2	rpl28	NM_201061	0.135857		2	rps27a	NM_200502	0.0933431		2	rps7	NM_200752	0.115797		2	fzd2	NM_131140	0.0761303
2	h2afvb	NM_001043323	0.196779		2	rpl18	NM_001003432	0.32574		2	ccn1	NM_001001826	0.135442		2	serbp1a	NM_214714	0.0933393		2	rpl21	NM_001002155	0.115658		2	rpl30	NM_200028	0.0759469
2	ssr2	NM_001001399	0.196609		2	rpl38	NM_001002486	0.325213		2	hmgn7	NM_001080033	0.133764		2	rpl28	NM_201061	0.0932228		2	cox4i1	NM_214701	0.115573		2	rps26	NM_200025	0.0758781
2	wls	NM_213146	0.19512		2	rps10	NM_201146	0.325035		2	si:ch73-281n10.2	NM_001309644	0.133641		2	selenop	NM_178297	0.09278		2	rps27.1	NM_001159528	0.115526		2	rps5	NM_173232	0.0757384
2	rpl9	NM_001003861	0.194141		2	rpl30	NM_200028	0.324184		2	hspa8	NM_001110403	0.132433		2	rpl29	NM_001003434	0.0927597		2	eef1a1l1	NM_131263	0.115437		2	rps11	NM_213377	0.0755396
2	nucks1a	NM_001004601	0.193088		2	ppl	NM_001137666	0.323842		2	rps18	NM_173234	0.132256		2	rpl12	NM_201584	0.0927533		2	vdac1	NM_001001404	0.115364		2	id1	NM_131245	0.0749194
2	marcksl1b	NM_213223	0.192289		2	rpsa	NM_201052	0.323021		2	junbb	NM_212750	0.132158		2	rps21	NM_201191	0.0925842		2	islr2	NM_001013523	0.115354		2	rpl10	NM_200027	0.0748141
2	jun	NM_199987	0.191585		2	eef1b2	NM_199949	0.322788		2	rps27.1	NM_001159528	0.131333		2	rps19	NM_200750	0.0920972		2	khdrbs1b	NM_213235	0.114781		2	rpl14	NM_001002866	0.0747009
2	eef2b	NM_200458	0.189893		2	rps5	NM_173232	0.322104		2	fosab	NM_205569	0.131292		2	rps3	NM_201153	0.0920563		2	basp1	NM_001202454	0.114721		2	serbp1a	NM_214714	0.0739656
2	hnrnpa0l	NM_001281721	0.188857		2	rpl35	NM_173233	0.321933		2	rps26	NM_200025	0.131077		2	si:ch211-202p1.5	NM_001311214	0.0919023		2	snrpb	NM_205667	0.114707		2	rps23	NM_001110121	0.0727189
2	rpl5a	NM_199756	0.188109		2	rps15a	NM_212762	0.321301		2	ptmaa	NM_194376	0.130632		2	pabpc1a	NM_001031676	0.0912517		2	srsf11	NM_199576	0.114653		2	irx1b	NM_131823	0.072714
2	uba52	NM_001037113	0.187865		2	zgc:92360	NM_001002715	0.321226		2	slc25a5	NM_173247	0.130122		2	rpl5b	NM_001002106	0.0911378		2	ddx39ab	NM_212977	0.114427		2	aspn	NM_131713	0.0723335
2	tmsb4x	NM_001130697	0.187393		2	rpl21	NM_001002155	0.321128		2	pfn2	NM_201336	0.129869		2	ppiaa	NM_212758	0.0910926		2	sox4a	NM_213122	0.114386		2	rps27.2	NM_200765	0.071888
2	foxc1b	NM_131729	0.186406		2	itga6b	NM_001013448	0.320967		2	serbp1a	NM_214714	0.129726		2	hmgn7	NM_001080033	0.0910678		2	rpl24	NM_173235	0.114327		2	rpl19	NM_213208	0.0718879
2	TXN	NM_200023	0.185326		2	zgc:92313	NM_001002596	0.320649		2	rpl5a	NM_199756	0.129619		2	faua	NM_200737	0.0907338		2	rps23	NM_001110121	0.113934		2	rpl5b	NM_001002106	0.0717257
2	metrnla	NM_212985	0.184543		2	rpl10a	NM_199636	0.320023		2	hmgn2	NM_001142543	0.129277		2	pah	NM_200551	0.0905417		2	palm1b	NM_200601	0.113901		2	zgc:162730	NM_001089404	0.0716467
2	ndufa4l	NM_213417	0.184359		2	rplp2	NM_212743	0.31997		2	rpl9	NM_001003861	0.12878		2	frzb	NM_130943	0.0903877		2	id4	NM_001039990	0.113347		2	slc43a3b	NM_001039922	0.0715386
2	h3f3a	NM_212996	0.183603		2	rpl36	NM_212952	0.31957		2	zgc:158423	NM_001080083	0.128649		2	rps13	NM_001002079	0.0901535		2	faua	NM_200737	0.113259		2	zfhx3	NM_001365188	0.071532
2	ran	NM_131309	0.183395		2	perp	NM_001256207	0.318423		2	hsp70.3	NM_131397	0.128613		2	rpl8	NM_200713	0.0898727		2	rpl13	NM_198143	0.113156		2	btf3	NM_001076558	0.071508
2	dad1	NM_001100439	0.182975		2	capns1a	NM_001017899	0.31717		2	tpt1	NM_198140	0.127784		2	vasna	NM_001326685	0.089672		2	seta	NM_201475	0.113093		2	ppib	NM_213019	0.0710937
2	tubb4b	NM_198809	0.181959		2	rps29	NM_212953	0.316958		2	angptl4	NM_001256203	0.127108		2	sdc2	NM_173223	0.0894191		2	rps3	NM_201153	0.112932		2	NR_145818	NR_145818	0.0707988
2	hnrnpa0b	NM_214706	0.181612		2	zgc:85932	NM_212939	0.316952		2	nrp2b	NM_212966	0.126117		2	mmp14a	NM_194416	0.0893767		2	gap43	NM_131341	0.112875		2	serpinf1	NM_001004539	0.0706486
2	srsf5a	NM_200867	0.181557		2	faua	NM_200737	0.316952		2	slc3a2b	NM_201514	0.125885		2	myl9b	NM_213212	0.0892435		2	oaz1b	NM_194432	0.112613		2	fzd7b	NM_170763	0.0705122
2	aldh9a1a.1	NM_201471	0.180913		2	rpl27	NM_199724	0.316221		2	myoc	NM_001015062	0.125739		2	eef1a1l1	NM_131263	0.0889395		2	rpl13a	NM_212784	0.112605		2	aldh9a1a.1	NM_201471	0.0701621
2	serpinf1	NM_001004539	0.180297		2	rps16	NM_001076732	0.315475		2	chrm2a	NM_178301	0.124987		2	rpl11	NM_001002139	0.0886573		2	rps8a	NM_214793	0.112542		2	eef2b	NM_200458	0.0701508
2	hmgn6	NM_001161336	0.179574		2	rps18	NM_173234	0.315267		2	eef1b2	NM_199949	0.124192		2	rpl30	NM_200028	0.0885169		2	mllt11	NM_001159984	0.112409		2	cnn2	NM_213349	0.0701463
2	hnrnpaba	NM_212587	0.179485		2	rpl12	NM_201584	0.314865		2	ramp2	NM_001114432	0.12412		2	krt94	NM_001077454	0.0885078		2	rps5	NM_173232	0.112037		2	vasna	NM_001326685	0.0700718
2	si:ch1073-429i10.3	NM_001366916	0.179479		2	lamb4	NM_173276	0.314363		2	ctnnb1	NM_131059	0.123717		2	rpl10a	NM_199636	0.0880881		2	cox6a1	NM_001005592	0.112012		2	rplp0	NM_131580	0.0700125
2	dynll1	NM_213024	0.179114		2	esrp2	NM_199272	0.313674		2	alcama	NM_131000	0.122774		2	rps11	NM_213377	0.0879995		2	jpt1b	NM_205613	0.11191		2	rps27.1	NM_001159528	0.0697481
2	matn4	NM_213549	0.178858		2	hspa8	NM_001110403	0.312887		2	atp1a3a	NM_131684	0.122035		2	gpc1a	NM_001037373	0.0876313		2	calm1a	NM_213351	0.111783		2	pnrc2	NM_001130192	0.0696616
2	fli1a	NM_131348	0.178424		2	rack1	NM_131444	0.312584		2	ptmab	NM_001098730	0.121938		2	rplp2	NM_212743	0.0874728		2	gadd45gb.1	NM_213226	0.111639		2	eef1b2	NM_199949	0.0695937
2	ostc	NM_200269	0.178301		2	rpl9	NM_001003861	0.312508		2	tob1a	NM_198363	0.121625		2	rack1	NM_131444	0.0871787		2	rps3a	NM_200059	0.111616		2	timp2a	NM_182874	0.0692551
2	ppiab	NM_001328424	0.178184		2	caspb	NM_152884	0.312243		2	ppib	NM_213019	0.121585		2	her6	NM_131079	0.087028		2	rpl28	NM_201061	0.111463		2	uba52	NM_001037113	0.0692206
2	cd63	NM_199543	0.17706		2	thy1	NM_001313770	0.312002		2	pmp22a	NM_201311	0.121579		2	slc3a2b	NM_201514	0.0868415		2	ube2d2	NM_200959	0.11105		2	slit3	NM_131736	0.0684632
2	h3f3c	NM_200003	0.176467		2	rpl3	NM_001001590	0.311823		2	eif2s2	NM_212675	0.121467		2	uba52	NM_001037113	0.0866457		2	rpl14	NM_001002866	0.11055		2	eef1g	NM_173263	0.0684393
2	col2a1a	NM_131292	0.176191		2	eef2b	NM_200458	0.311304		2	rps27.2	NM_200765	0.121467		2	rps23	NM_001110121	0.0866253		2	zgc:153409	NM_001076590	0.110268		2	cygb1	NM_152952	0.0681802
2	spcs1	NM_001033102	0.175837		2	rps13	NM_001002079	0.310428		2	mxra8a	NM_001080582	0.121339		2	mxra8b	NM_001079960	0.0862835		2	pop7	NM_001006004	0.110077		2	ccn2a	NM_001015041	0.0679989
2	rgmd	NM_199573	0.175618		2	cotl1	NM_200012	0.30955		2	NR_145818	NR_145818	0.121249		2	slc12a2	NM_001002080	0.0860256		2	tpt1	NM_198140	0.109946		2	sec61g	NM_001002499	0.067875
2	calr	NM_199713	0.175612		2	rps26	NM_200025	0.306751		2	h3f3a	NM_212996	0.121012		2	btf3	NM_001076558	0.085865		2	rps11	NM_213377	0.109601		2	csf1b	NM_001080076	0.0675241
2	ssr1	NM_201327	0.175016		2	rpl13a	NM_212784	0.305956		2	id1	NM_131245	0.120604		2	rps26	NM_200025	0.0856292		2	sem1	NM_199593	0.109445		2	serf2	NM_001160335	0.0674992
2	ubc	NM_001077804	0.1745		2	col1a1a	NM_199214	0.305177		2	zgc:195173	NM_001128775	0.120595		2	rps5	NM_173232	0.0855593		2	rpl36a	NM_001202510	0.109335		2	bmp3	NM_001077765	0.0672935
2	btf3	NM_001076558	0.174412		2	rpl22	NM_001037677	0.304486		2	cnn3a	NM_199753	0.120462		2	rpl24	NM_173235	0.0855405		2	ywhaba	NM_001082798	0.109292		2	hsp90ab1	NM_131310	0.0670145
2	tuba8l	NM_212772	0.174035		2	tpt1	NM_198140	0.304367		2	eef1g	NM_173263	0.120421		2	hsp90ab1	NM_131310	0.0853022		2	rps14	NM_200026	0.109206		2	hspa8	NM_001110403	0.0667003
2	rpl14	NM_001002866	0.173638		2	lipia	NM_001003499	0.304334		2	s100a10b	NM_213003	0.120273		2	rhoq	NM_199818	0.0847559		2	rpl18	NM_001003432	0.109203		2	ctnnb1	NM_131059	0.0659271
2	pnrc2	NM_001130192	0.172543		2	rbp4	NM_130920	0.303776		2	cirbpa	NM_001017797	0.120149		2	eef1da	NM_001177453	0.084668		2	ndufa4l	NM_213417	0.109134		2	cnn3a	NM_199753	0.0653305
2	tmem258	NM_200769	0.17225		2	rpl29	NM_001243178	0.303614		2	cadm4	NM_001007428	0.12014		2	twist3	NM_130985	0.0846245		2	rps9	NM_200852	0.108939		2	hdlbpa	NM_201474	0.0652244
2	fzd7b	NM_170763	0.170697		2	esrp1	NM_001080576	0.303247		2	clec14a	NM_199786	0.11928		2	metrnla	NM_212985	0.0844478		2	rps10	NM_201146	0.108844		2	col2a1a	NM_131292	0.064973
2	rps27.2	NM_200765	0.170596		2	ptmab	NM_001098730	0.301466		2	rpl5b	NM_001002106	0.118955		2	angptl4	NM_001256203	0.0837882		2	prdx2	NM_001002468	0.108825		2	flot2a	NM_213075	0.0648614
2	col9a3	NM_001305573	0.170261		2	CU693494.2	NR_111927	0.29884		2	mknk2b	NM_194402	0.118901		2	eef1g	NM_173263	0.0833476		2	rps21	NM_201191	0.108707		2	col1a1b	NM_201478	0.0644164
2	eif3f	NM_001200009	0.169858		2	actb2	NM_181601	0.296894		2	rplp2	NM_212743	0.116914		2	csrp2	NM_200897	0.0825035		2	calr	NM_199713	0.108674		2	fxyd1	NM_001256212	0.0641218
2	ctnnb1	NM_131059	0.169664		2	wu:fj16a03	NM_001308554	0.296436		2	tuba8l4	NM_200185	0.116412		2	si:ch211-225b11.1	NM_001110461	0.0822108		2	rpl31	NM_001040052	0.108588		2	wls	NM_213146	0.0638602
2	tuba8l4	NM_200185	0.169293		2	SMIM22	NM_001271773	0.295833		2	pabpc1a	NM_001031676	0.115409		2	mknk2b	NM_194402	0.0820908		2	actb1	NM_131031	0.108582		2	cald1a	NM_001114883	0.0635919
2	col9a2	NM_212579	0.167884		2	eef1g	NM_173263	0.295495		2	aoc2	NM_001013555	0.115349		2	myoc	NM_001015062	0.0819278		2	cct3	NM_173250	0.108466		2	mxra8a	NM_001080582	0.0633656
2	h2afx1	NM_001005967	0.167557		2	ppiaa	NM_212758	0.294451		2	zgc:153704	NM_001076726	0.115099		2	eef2b	NM_200458	0.0814872		2	ube2e3	NM_200921	0.108407		2	slc25a5	NM_173247	0.0628723
2	sumo2b	NM_001003422	0.167546		2	abracl	NM_213642	0.293129		2	socs3a	NM_199950	0.114895		2	irs2a	NM_200315	0.0807605		2	rpl18a	NM_201060	0.108369		2	rps17	NM_200845	0.0624788
2	id3	NM_152967	0.167238		2	NM_213169	NM_213169	0.292013		2	fah	NM_199601	0.11488		2	rpl19	NM_213208	0.0794891		2	rpl11	NM_001002139	0.108331		2	lxn	NM_001008596	0.0624242
2	atp5mc3b	NM_131761	0.166848		2	itgb1b.1	NM_001034979	0.290766		2	rps17	NM_200845	0.114875		2	col9a3	NM_001305573	0.0793778		2	rps25	NM_200815	0.10827		2	ms4a17a.7	NM_001017714	0.0618882
2	hp1bp3	NM_001199725	0.166239		2	dennd2da	NM_001077294	0.29036		2	igf2a	NM_131433	0.114493		2	rps27.1	NM_001159528	0.079118		2	rpl9	NM_001003861	0.107927		2	crispld1b	NM_200470	0.0617568
2	pfn2l	NM_201466	0.166078		2	hcls1	NM_001045006	0.288751		2	lrrc17	NM_205539	0.114387		2	rplp0	NM_131580	0.0790749		2	rps19	NM_200750	0.107729		2	olfml3b	NM_001077251	0.0605602
2	hmgb3a	NM_001122836	0.16537		2	txn	NM_001002461	0.288526		2	atp5mc3b	NM_131761	0.114222		2	zfhx3	NM_001365188	0.0788652		2	uba52	NM_001037113	0.107704		2	alpl	NM_201007	0.0605399
2	calm2b	NM_214736	0.163103		2	rsl24d1	NM_212993	0.287329		2	eef2b	NM_200458	0.113424		2	cthrc1a	NM_001003765	0.0787834		2	rpl10a	NM_199636	0.107692		2	col9a2	NM_212579	0.0605024
2	tubb2b	NM_001037410	0.163062		2	apoeb	NM_131098	0.286805		2	csf1b	NM_001080076	0.112349		2	prrx1b	NM_200050	0.0782928		2	rps16	NM_001076732	0.107688		2	fn1a	NM_131520	0.0604891
2	prrx1b	NM_200050	0.162584		2	rpl5b	NM_001002106	0.285667		2	cldn5a	NM_213274	0.112291		2	id1	NM_131245	0.0782676		2	rps27a	NM_200502	0.107396		2	net1	NM_001007767	0.0604658
2	h2afy2	NM_001025502	0.162429		2	postnb	NM_203421	0.284977		2	tfa	NM_001291499	0.111829		2	bmp3	NM_001077765	0.0780669		2	eef1b2	NM_199949	0.107281		2	abi3bpb	NM_199859	0.0603357
2	tspan7	NM_214774	0.162417		2	btf3	NM_001076558	0.284772		2	emx2	NM_131280	0.111577		2	chrm2a	NM_178301	0.0777668		2	rplp1	NM_200029	0.107091		2	col9a3	NM_001305573	0.0601267
2	hnrnpabb	NM_213302	0.161487		2	hsp90ab1	NM_131310	0.284729		2	flot2a	NM_213075	0.111524		2	btg2	NM_130922	0.0776373		2	rpl12	NM_201584	0.106928		2	zfp36l2	NM_207055	0.0599838
2	tram2	NM_213071	0.161214		2	rps12	NM_001282177	0.284681		2	zgc:66433	NM_199273	0.111478		2	stau2	NM_200925	0.0775895		2	rpl8	NM_200713	0.106904		2	spon2b	NM_131008	0.0597324
2	atp5l	NM_199757	0.16113		2	gstm.3	NM_001162851	0.28415		2	h2afx1	NM_001005967	0.111188		2	slc38a5b	NM_001002648	0.0775892		2	tuba2	NM_213030	0.106817		2	igf2a	NM_131433	0.0597239
2	anp32a	NM_199986	0.161017		2	ptk2bb	NM_212570	0.28339		2	prrx1a	NM_214734	0.1108		2	cygb1	NM_152952	0.0774011		2	rpl32	NM_001040043	0.10676		2	myl9b	NM_213212	0.0594664
2	eif5a2	NM_213262	0.159245		2	arpc3	NM_001002114	0.283042		2	lrrc58a	NM_001145622	0.110424		2	tob1b	NM_212974	0.0770219		2	ccni	NM_213221	0.106643		2	msx1b	NM_131260	0.0594177
2	fzd2	NM_131140	0.158939		2	alcamb	NM_212634	0.282605		2	btf3	NM_001076558	0.11015		2	tpt1	NM_198140	0.0765012		2	rps2	NM_213279	0.106488		2	eif5a	NM_213185	0.0593229
2	ptbp1b	NM_001122654	0.158879		2	eef1da	NM_001177453	0.2804		2	rsrp1	NM_001045308	0.110077		2	itm2ba	NM_199646	0.0755902		2	rpl23	NM_200732	0.106429		2	hmgn7	NM_001080033	0.0592188
2	selenof	NM_178294	0.15863		2	irf6	NM_200598	0.280297		2	itm2ba	NM_199646	0.109825		2	slc16a1b	NM_200085	0.0750722		2	mibp2	NM_198877	0.106303		2	rpl9	NM_001003861	0.0590661
2	slc25a3b	NM_213722	0.158407		2	arpc2	NM_212699	0.27989		2	sox11a	NM_131336	0.108701		2	cadm4	NM_001007428	0.0749929		2	tardbp	NM_201476	0.106156		2	myoc	NM_001015062	0.0590499
2	actb1	NM_131031	0.157816		2	pitpnc1b	NM_001007444	0.279727		2	stk35	NM_001077616	0.108601		2	rps17	NM_200845	0.0747194		2	cxcr4b	NM_131834	0.106114		2	sox11a	NM_131336	0.0582236
2	hspa5	NM_213058	0.157589		2	aep1	NM_001013304	0.277319		2	sept2_	NM_001301360	0.10817		2	msi2a	NM_001320102	0.0744802		2	carmil2	NM_001317766	0.106066		2	foxp4	NM_001199491	0.0582136
2	tma7	NM_001159834	0.157351		2	pleca	NM_001100032	0.273828		2	asph	NM_001256603	0.107858		2	slc25a5	NM_173247	0.0744495		2	tcp1	NM_131230	0.10575		2	angptl4	NM_001256203	0.0581636
2	sumo3a	NM_213124	0.157244		2	zgc:153284	NM_001045409	0.273713		2	marcksl1b	NM_213223	0.107255		2	tpbga	NM_194392	0.0737958		2	rps4x	NM_001005589	0.105508		2	fah	NM_199601	0.0581627
2	pomp	NM_001003424	0.15708		2	rpl4	NM_213107	0.273288		2	ppiaa	NM_212758	0.106805		2	eef1b2	NM_199949	0.0728135		2	rps13	NM_001002079	0.105445		2	metrnla	NM_212985	0.0579582
2	crtap	NM_001001406	0.155753		2	tnks1bp1	NM_001267589	0.271514		2	ahcy	NM_199218	0.106343		2	csf1b	NM_001080076	0.0722986		2	nfyba	NM_001017565	0.105339		2	eif4ebp3	NM_001007354	0.057489
2	her6	NM_131079	0.154562		2	zgc:153867	NM_213638	0.267131		2	ndufa4l	NM_213417	0.106077		2	zfp36l1a	NM_001077153	0.0722675		2	atp6v1g1	NM_199934	0.105175		2	pcdh18b	NM_001115099	0.0574386
2	mibp2	NM_198877	0.153978		2	si:ch73-234b20.5	NM_001293183	0.26609		2	tnmd	NM_001114413	0.10567		2	ahcy	NM_199218	0.0722511		2	rps26l	NM_200742	0.1049		2	nsa2	NM_199568	0.057389
2	rpn1	NM_197934	0.15374		2	col17a1a	NM_001145565	0.263653		2	btg1	NM_200020	0.105502		2	col9a2	NM_212579	0.0720119		2	RPS17	NM_001013455	0.104754		2	cfl1	NM_213641	0.0571919
2	dcn	NM_131697	0.153221		2	stmn1a	NM_001040375	0.262722		2	h3f3b.1	NM_201101	0.105115		2	foxp4	NM_001199491	0.0718023		2	vdac2	NM_199585	0.104709		2	six1a	NM_001009904	0.0565351
2	NM_001077770	NM_001077770	0.152881		2	krt1-c5	NM_001076654	0.261833		2	pdgfrl	NM_200314	0.104757		2	stk35	NM_001077616	0.0715932		2	bcl7a	NM_212560	0.10469		2	wnt4	NM_001040387	0.05642
2	idh2	NM_199564	0.151756		2	si:ch211-105c13.3	NM_001326482	0.261247		2	net1	NM_001007767	0.104002		2	bmpr1aa	NM_131621	0.0714723		2	si:dkey-42i9.4	NM_001007375	0.104244		2	rsl24d1	NM_212993	0.0563629
2	rnd3b	NM_001002591	0.151665		2	vgll4l	NM_001079998	0.260984		2	boc	NM_001005393	0.103561		2	ctsla	NM_212584	0.0714146		2	cct2	NM_201455	0.104187		2	msna	NM_001004296	0.0557853
2	sec61a1	NM_153659	0.15121		2	rps27.2	NM_200765	0.259458		2	ednraa	NM_001099445	0.10356		2	cfl1	NM_213641	0.071258		2	mbd3b	NM_212580	0.104185		2	pmp22b	NM_001040355	0.0556152
2	cnn2	NM_213349	0.1505		2	slc16a12b	NM_001145814	0.258398		2	cx43.4	NM_131069	0.102785		2	alcama	NM_131000	0.0709541		2	pcbp2	NM_201192	0.104032		2	vstm4a	NM_001083819	0.0554791
2	mmp2	NM_198067	0.150285		2	h2afvb	NM_001043323	0.258345		2	hsp70l	NM_001113589	0.102696		2	eif5a	NM_213185	0.0709137		2	rpl35a	NM_001002487	0.103684		2	osr1	NM_001006079	0.0554394
2	eif3m	NM_001024735	0.150075		2	rhbdl2	NM_201204	0.256548		2	NM_001045162	NM_001045162	0.102632		2	bhmt	NM_001012480	0.0708302		2	ywhabb	NM_213145	0.103624		2	pabpc1a	NM_001031676	0.0553369
2	flot1b	NM_201456	0.149883		2	slc25a5	NM_173247	0.256133		2	csrp2	NM_200897	0.102335		2	col1a2	NM_182968	0.0707128		2	cct4	NM_200583	0.103537		2	aqp3a	NM_213468	0.0548054
2	snrpb	NM_205667	0.149752		2	flot1b	NM_201456	0.25464		2	tubb4b	NM_198809	0.101969		2	ctnnb1	NM_131059	0.0703454		2	fbxl6	NM_001309518	0.103365		2	cd82a	NM_212661	0.0547179
2	calm3b	NM_199570	0.149684		2	foxq1a	NM_001243344	0.25326		2	notch3	NM_131549	0.101946		2	hspa8	NM_001110403	0.0702357		2	rpl37	NM_001002069	0.103278		2	si:ch73-281n10.2	NM_001309644	0.0542547
2	setb	NM_201468	0.148581		2	cpm	NM_001017591	0.251056		2	atp5f1b	NM_001024429	0.101796		2	mxra8a	NM_001080582	0.0701916		2	lsm6	NM_001002077	0.103121		2	atp1b1a	NM_131668	0.05414
2	vdac3	NM_213246	0.148372		2	CR318588.4	NR_104060	0.250591		2	tnn	NM_131036	0.101769		2	eif4ebp3	NM_001007354	0.0701847		2	pfn2l	NM_201466	0.102976		2	krt18a.1	NM_178437	0.0528829
2	serbp1a	NM_214714	0.148158		2	padi2	NM_200112	0.249295		2	h2afvb	NM_001043323	0.101244		2	pfn2	NM_201336	0.0699554		2	drap1	NM_205541	0.102734		2	fkbp7	NM_001004506	0.0526969
2	adh5	NM_131849	0.147994		2	tmprss4a	NM_001077738	0.249189		2	bambia	NM_131784	0.101178		2	b2ml	NM_213126	0.0699465		2	erh	NM_001271817	0.102638		2	krt94	NM_001077454	0.0525192
2	eif1b	NM_199588	0.14793		2	glrx	NM_001005942	0.247936		2	cd82a	NM_212661	0.100486		2	sesn1	NM_001002660	0.0696269		2	mlf2	NM_001025516	0.102428		2	mkxa	NM_001098733	0.0523193
2	fkbp7	NM_001004506	0.147321		2	ier2b	NM_001351705	0.247929		2	ctnnb2	NM_001001889	0.0998545		2	col11a1a	NM_001083844	0.0695224		2	ybx1	NM_001126457	0.102361		2	msx3	NM_131272	0.0521763
2	foxp4	NM_001199491	0.146661		2	klf5l	NM_001039927	0.247629		2	calm1a	NM_213351	0.0996815		2	fah	NM_199601	0.0694994		2	si:ch211-133n4.4	NM_001077376	0.102307		2	wnt9b	NM_001137660	0.0516376
2	atp5f1b	NM_001024429	0.14654		2	ppiab	NM_001328424	0.247137		2	gas1a	NM_001111220	0.0994529		2	romo1	NM_200797	0.0694727		2	psma8	NM_213166	0.1023		2	tcf12	NM_214816	0.0514824
2	paip2b	NM_200766	0.14644		2	hnrnpa0l	NM_001281721	0.246776		2	aldh9a1a.1	NM_201471	0.0984246		2	eif3s10	NM_199820	0.0689824		2	six3a	NM_131362	0.102197		2	foxc1b	NM_131729	0.0514772
2	sem1	NM_199593	0.146411		2	cx35.4	NM_001017685	0.245795		2	TXN	NM_200023	0.098375		2	flot2a	NM_213075	0.0683927		2	pbx1a	NM_131614	0.102078		2	pfn2	NM_201336	0.0513722
2	marcksl1a	NM_213133	0.146389		2	itgb4	NM_001024386	0.245237		2	gpm6ab	NM_214687	0.0980362		2	crispld1b	NM_200470	0.0683403		2	rpl26	NM_213113	0.101877		2	myl9a	NM_001006027	0.0513706
2	atp5f1e	NM_001302742	0.145997		2	h3f3b.1	NM_201101	0.243716		2	bckdk	NM_213060	0.0979975		2	lum	NM_001002059	0.0683163		2	ppiaa	NM_212758	0.101685		2	col11a1a	NM_001083844	0.0511472
2	ptmaa	NM_194376	0.145459		2	mpzl2b	NM_212763	0.242861		2	hnrnpa0l	NM_001281721	0.0975715		2	pdk2b	NM_200996	0.0679553		2	eif3m	NM_001024735	0.101649		2	alcama	NM_131000	0.0509632
2	atp5mc3a	NM_201176	0.144834		2	gadd45ba	NM_213031	0.24223		2	ran	NM_131309	0.0966093		2	ddx21	NM_001127335	0.0679213		2	hnrnph1l	NM_212589	0.101633		2	fstl1b	NM_001039621	0.0508154
2	hmgb1b	NM_001099251	0.144776		2	NM_201039	NM_201039	0.24148		2	tcf12	NM_214816	0.0964565		2	rsl24d1	NM_212993	0.0668395		2	cct7	NM_173248	0.101429		2	cirbpa	NM_001017797	0.050777
2	cox6a1	NM_001005592	0.144645		2	sh3d21	NM_001037432	0.241393		2	mycb	NM_200172	0.0961561		2	eif2s2	NM_212675	0.0667686		2	gad2	NM_001017708	0.101205		2	slc38a2	NM_001045104	0.0502795
2	rac1a	NM_199771	0.14447		2	capza1a	NM_212697	0.240814		2	calm3b	NM_199570	0.0960598		2	junbb	NM_212750	0.0666367		2	rps28	NM_213034	0.101		2	romo1	NM_200797	0.0499497
2	asph	NM_001256603	0.144214		2	col11a1a	NM_001083844	0.240331		2	krt8	NM_200080	0.0955801		2	lpin1	NM_001044353	0.0659525		2	rpl7	NM_213644	0.100924		2	actb1	NM_131031	0.0499115
2	NR_145818	NR_145818	0.144087		2	eif5a	NM_213185	0.23963		2	ubc	NM_001077804	0.0955584		2	rbp5	NM_199528	0.0658016		2	rps15	NM_001001819	0.100842		2	wnt11r	NM_131076	0.0493154
2	yap1	NM_001139480	0.144058		2	hmgb2a	NM_001037424	0.239516		2	NM_001365192	NM_001365192	0.0950958		2	krt18a.1	NM_178437	0.0654108		2	h3f3b.1	NM_001017599	0.10063		2	ran	NM_131309	0.0489996
2	cdc42	NM_200632	0.143787		2	agr2	NM_001012481	0.237629		2	atp5l	NM_199757	0.0937357		2	acta2	NM_212620	0.0653081		2	snrpe	NM_201004	0.100546		2	aldob	NM_194367	0.0489424
2	prdx2	NM_001002468	0.143613		2	si:ch73-281n10.2	NM_001309644	0.237052		2	eif3s10	NM_199820	0.0936799		2	vasnb	NM_001110762	0.0652866		2	pomp	NM_001003424	0.100533		2	fkbp9	NM_001003520	0.048849
2	pgrmc1	NM_001007392	0.143504		2	fthl27	NM_001002378	0.237013		2	atp5fa1	NM_001077355	0.0934188		2	serf2	NM_001160335	0.065101		2	idh2	NM_199564	0.100272		2	cdc42	NM_200632	0.0486289
2	eif2s3	NM_212711	0.143429		2	tnfaip8l2b	NM_200374	0.237009		2	syncrip	NM_214696	0.0919178		2	tcf12	NM_214816	0.0650007		2	cct6a	NM_201290	0.100143		2	gli2a	NM_130967	0.0486158
2	atp5f1c	NM_200041	0.143392		2	twf1a	NM_199725	0.235035		2	hsp70.2	NM_001362360	0.0917955		2	csrp1a	NM_205567	0.0648466		2	rps26	NM_200025	0.100099		2	jun	NM_199987	0.0480447
2	si:ch73-86n18.1	NM_001045039	0.14337		2	zgc:162730	NM_001089404	0.233983		2	timp4.3	NM_001326433	0.0915165		2	cdh2	NM_131081	0.0645657		2	ckbb	NM_173222	0.100071		2	fbln5	NM_001005979	0.0479686
2	fzd7a	NM_131139	0.143136		2	pak2a	NM_001002717	0.233646		2	cth	NM_212604	0.0908278		2	aoc2	NM_001013555	0.0645488		2	ubtf	NM_001005395	0.100061		2	SERP1	NM_001002573	0.0479404
2	tuba8l3	NM_001003558	0.142992		2	eif3f	NM_001200009	0.233401		2	bmp3	NM_001077765	0.090811		2	ppp1r3cb	NM_200834	0.0644824		2	psma2	NM_001024441	0.100058		2	h3f3b.1	NM_201101	0.047936
2	zgc:193541	NM_001135972	0.142992		2	icn2	NM_001082957	0.231382		2	glula	NM_181559	0.0901015		2	tob1a	NM_198363	0.0643817		2	rps12	NM_001282177	0.100011		2	bmp4	NM_131342	0.0478374
2	eif3eb	NM_200839	0.142729		2	serbp1a	NM_214714	0.231039		2	slc4a2a	NM_001037237	0.0900055		2	rpl9	NM_001003861	0.0642867		2	rps6	NM_001003728	0.100007		2	rn7sk	NR_029421	0.0478242
2	cnn3a	NM_199753	0.142582		2	gbgt1l4	NM_200125	0.230352		2	ppdpfb	NM_200008	0.0897311		2	fosab	NM_205569	0.0642437		2	rpl15	NM_001003447	0.0997855		2	sec61b	NM_001002527	0.0477421
2	atp5pb	NM_001005960	0.142509		2	btg2	NM_130922	0.229898		2	rpl29	NM_001003434	0.089469		2	net1	NM_001007767	0.0641963		2	eif2s3	NM_212711	0.0992009		2	eif3f	NM_001200009	0.0474708
2	myl12.1	NM_214699	0.142379		2	serf2	NM_001160335	0.228877		2	eef1da	NM_001177453	0.0892221		2	zgc:174904	NM_001177451	0.0640737		2	RPL37A	NM_001105526	0.0991189		2	sdc2	NM_173223	0.0474436
2	syncrip	NM_214696	0.141658		2	TXN	NM_200023	0.228522		2	ywhaqb	NM_201484	0.0891383		2	actb1	NM_131031	0.0633951		2	rpl30	NM_200028	0.0991013		2	ssr2	NM_001001399	0.0474377
2	histh1l	NM_001017660	0.141355		2	gtpbp4	NM_199851	0.228306		2	bhmt	NM_001012480	0.0890148		2	cnbpb	NM_001326405	0.0628572		2	rpl3	NM_001001590	0.0989777		2	selenop	NM_178297	0.0470656
2	eif4a1b	NM_201510	0.141242		2	ccng1	NM_199481	0.228166		2	cdc42	NM_200632	0.089011		2	NM_001004603	NM_001004603	0.0628439		2	atp5mc3a	NM_201176	0.0989351		2	pno1	NM_200548	0.0468427
2	vasnb	NM_001110762	0.141141		2	nsa2	NM_199568	0.227775		2	hmgn6	NM_001161336	0.0888431		2	mibp2	NM_198877	0.0626535		2	eif3ba	NM_001290093	0.0988592		2	twist2	NM_001005956	0.0467486
2	anp32b	NM_212603	0.140873		2	junbb	NM_212750	0.226961		2	sdc2	NM_173223	0.0887436		2	junba	NM_213556	0.0625224		2	rps17	NM_200845	0.0986108		2	yap1	NM_001139480	0.0467193
2	rn7sk	NR_029421	0.140513		2	smdt1b	NM_001326522	0.226937		2	rhoq	NM_199818	0.0887178		2	nsa2	NM_199568	0.0619626		2	csdc2a	NM_001002690	0.0981769		2	stau2	NM_200925	0.0464937
2	ednraa	NM_001099445	0.140195		2	ier2a	NM_001142583	0.225759		2	cox4i1	NM_214701	0.0887089		2	ncl	NM_001076652	0.0617656		2	rps15a	NM_212762	0.0978007		2	angptl7	NM_001006073	0.0462417
2	cox7c	NM_199995	0.139422		2	mcl1a	NM_131599	0.225679		2	kdm6bb	NM_001030178	0.0886579		2	lrrc17	NM_205539	0.0611741		2	rbbp4	NM_212595	0.0977056		2	rpl29	NM_001003434	0.0461685
2	mgst3b	NM_001080034	0.138669		2	hdlbpa	NM_201474	0.225438		2	vsir	NM_001077581	0.0885289		2	plxdc2	NM_001146305	0.0611155		2	dpysl5a	NM_001018149	0.0974806		2	sgk1	NM_199212	0.0457248
2	COX5B	NM_001002163	0.137429		2	zgc:113223	NM_001013551	0.224981		2	tob1b	NM_212974	0.0883727		2	irx1b	NM_131823	0.0610505		2	COX5B	NM_001002163	0.0974794		2	eif3eb	NM_200839	0.0456659
2	krtcap2	NM_001045362	0.137396		2	tuba8l2	NM_200691	0.223978		2	tma7	NM_001159834	0.0880524		2	zgc:195173	NM_001128775	0.0609561		2	btf3	NM_001076558	0.0969297		2	si:dkey-7j14.6	NM_001199721	0.0456231
2	lum	NM_001002059	0.136997		2	nop53	NM_001079946	0.223176		2	nt5dc2	NM_001077143	0.0879636		2	dedd1	NM_131602	0.060518		2	rpl34	NM_201122	0.0968769		2	eif3m	NM_001024735	0.0455381
2	rsl24d1	NM_212993	0.136959		2	gdpd3a	NM_213201	0.222222		2	hsp90aa1.2	NM_001045073	0.0878603		2	vsir	NM_001077581	0.0603557		2	stmn2a	NM_001005923	0.0968405		2	twist1b	NM_001017820	0.0454651
2	rbm8a	NM_001013345	0.136363		2	NM_001177497	NM_001177497	0.22196		2	ccn2a	NM_001015041	0.0874692		2	btg1	NM_200020	0.060079		2	atp6v1e1b	NM_173254	0.0968234		2	tpbga	NM_194392	0.0454575
2	cpn1	NM_212770	0.136047		2	ak2	NM_212596	0.221284		2	serf2	NM_001160335	0.0871937		2	foxc1b	NM_131729	0.0600216		2	rpl36	NM_212952	0.0967558		2	eif2s3	NM_212711	0.0454175
2	fth1a	NM_131585	0.135929		2	sema4e	NM_131049	0.220933		2	eif3f	NM_001200009	0.0870503		2	gpc1b	NM_201020	0.0595852		2	dpysl3	NM_001020512	0.0966492		2	nrp2b	NM_212966	0.0453137
2	pcolcea	NM_001030181	0.135867		2	ahcy	NM_199218	0.219701		2	eppk1	NM_001326484	0.0868518		2	hhip	NM_001080012	0.0595138		2	cox5aa	NM_001024403	0.0965532		2	cnbpb	NM_001326405	0.0451798
2	vamp3	NM_001002073	0.135076		2	NM_001003733	NM_001003733	0.21951		2	gdi2	NM_199655	0.0867473		2	si:dkey-7j14.6	NM_001199721	0.0594094		2	rpl39	NM_001002078	0.0964189		2	cebpd	NM_131887	0.045131
2	SERP1	NM_001002573	0.134942		2	abca1b	NM_001114586	0.21947		2	hmgb3a	NM_001122836	0.0866911		2	zcchc24	NM_001098388	0.0593861		2	foxg1b	NM_212914	0.0964044		2	emp2	NM_001004119	0.0451046
2	cox6c	NM_001204124	0.134624		2	tuba8l	NM_212772	0.218966		2	palm2-akap2	NM_001204200	0.0865486		2	tgm2b	NM_212656	0.0592141		2	rpl35	NM_173233	0.09583		2	postnb	NM_203421	0.0450832
2	sri	NM_200373	0.134449		2	tcnbb	NM_001252649	0.217815		2	aqp3a	NM_213468	0.0865273		2	slc7a3a	NM_001007329	0.0590797		2	rpl23a	NM_001001593	0.0958267		2	zfp36l1a	NM_001077153	0.0448479
2	krt18b	NM_200568	0.133858		2	tpm3	NM_201492	0.217524		2	sept10_	NM_001017557	0.0865209		2	mgst3b	NM_001080034	0.0590217		2	slc6a1a	NM_001045287	0.0956108		2	sept2_	NM_001301360	0.0447542
2	sept10_	NM_001017557	0.133424		2	cirbpa	NM_001017797	0.215832		2	ncl	NM_001076652	0.0864663		2	fth1a	NM_131585	0.0589754		2	rps24	NM_001012316	0.0955821		2	rarga	NM_131339	0.0445133
2	mxra8b	NM_001079960	0.133285		2	tjp3	NM_001328340	0.215641		2	aldh7a1	NM_212724	0.0864252		2	ms4a17a.9	NM_001013510	0.0584553		2	ppp1r14ba	NM_001045853	0.0955247		2	TXN	NM_200023	0.0444188
2	snrpf	NM_001003881	0.133258		2	ran	NM_131309	0.215171		2	ldhba	NM_131247	0.0859529		2	fzd2	NM_131140	0.0583013		2	dynlt3	NM_205608	0.0954692		2	ahcy	NM_199218	0.0439919
2	cox4i1	NM_214701	0.133141		2	chmp5b	NM_200380	0.214612		2	hnrnpa0b	NM_214706	0.0858841		2	lxn	NM_001008596	0.0582071		2	ube2v1	NM_001037402	0.0954502		2	lhfpl6	NM_001008653	0.0439072
2	fosab	NM_205569	0.131783		2	zgc:101810	NM_001007772	0.214296		2	selenop	NM_178297	0.085714		2	cdc42	NM_200632	0.0581592		2	rnasekb	NM_001045375	0.0952285		2	b2ml	NM_213126	0.0437968
2	tmed2	NM_199548	0.131324		2	jun	NM_199987	0.214234		2	ndfip1l	NM_001002503	0.0856515		2	rsrp1	NM_001045308	0.0574634		2	atp5mc1	NM_213028	0.094713		2	vdac3	NM_213246	0.043667
2	eif3ba	NM_001290093	0.131184		2	eif4a1b	NM_201510	0.213347		2	ube2v2	NM_213515	0.0854447		2	valopa	NM_131586	0.0571861		2	oaz1a	NM_194264	0.0946526		2	gli3	NM_205728	0.0436664
2	sox11a	NM_131336	0.131015		2	eif3m	NM_001024735	0.212816		2	pfn2l	NM_201466	0.0852725		2	pno1	NM_200548	0.0571172		2	snrpc	NM_173251	0.0945283		2	slc38a5b	NM_001002648	0.0435829
2	oaz1a	NM_194264	0.130839		2	capn2b	NM_001018227	0.212708		2	h3f3b.1	NM_200003	0.0850703		2	stk17al	NM_001077729	0.0570202		2	srsf5a	NM_200867	0.0944752		2	ctsla	NM_212584	0.0435473
2	eif4a1a	NM_198366	0.130292		2	net1	NM_001007767	0.21254		2	eif3ea	NM_200839	0.0849247		2	dpyda.1	NM_001077308	0.0570072		2	ewsr1a	NM_001115138	0.0942713		2	mibp2	NM_198877	0.0435007
2	rbx1	NM_001083544	0.130221		2	hhla2a.1	NM_001014327	0.211662		2	wls	NM_213146	0.0848206		2	ctdsp2	NM_199544	0.0569968		2	anp32a	NM_199986	0.0940315		2	mgst3b	NM_001080034	0.0434341
2	erh	NM_001271817	0.129792		2	cebpd	NM_131887	0.20987		2	sod1	NM_131294	0.0842999		2	rhbdf1a	NM_001002228	0.0568591		2	rpl27	NM_199724	0.0939515		2	eif4a1b	NM_201510	0.0434291
2	si:ch211-133n4.4	NM_001077376	0.129292		2	ptgdsb.1	NM_213634	0.209687		2	msx1b	NM_131260	0.0842894		2	arrdc3a	NM_001080029	0.0567147		2	dynlrb1	NM_201188	0.0939263		2	NM_001361237	NM_001361237	0.0434018
2	lhfpl2a	NM_205663	0.129262		2	mibp2	NM_198877	0.209651		2	crlf1a	NM_001002650	0.084277		2	otos	NM_001302628	0.0565734		2	snap25b	NM_131434	0.0939151		2	ppiab	NM_001328424	0.0433373
2	gng5	NM_214721	0.129206		2	btg1	NM_200020	0.209608		2	aqp3b	NM_001166121	0.084233		2	sec61g	NM_001002499	0.0565353		2	pdcl	NM_199647	0.0937407		2	nop53	NM_001079946	0.0431924
2	pfn2	NM_201336	0.129014		2	pnrc2	NM_001130192	0.209486		2	sparc	NM_001001942	0.0842222		2	aldob	NM_194367	0.0564672		2	psmb3	NM_001129823	0.0937197		2	notch2	NM_001115094	0.0430929
2	ywhabb	NM_213145	0.12894		2	fbp1a	NM_199942	0.209199		2	csde1	NM_001199436	0.084189		2	slc1a5	NM_001190755	0.0563995		2	csnk2b	NM_131187	0.0936766		2	ssr4	NM_001002082	0.0427028
2	si:ch1073-325m22.2	NM_001190806	0.127922		2	serpine2	NM_200184	0.208806		2	cnbpb	NM_001326405	0.0841195		2	tagln	NM_001045467	0.0560603		2	smarcd1	NM_198358	0.0935808		2	crlf1a	NM_001002650	0.042587
2	foxd2	NM_131271	0.126978		2	prkcda	NM_214708	0.2084		2	grb10a	NM_001004287	0.0839872		2	aldh6a1	NM_001002374	0.0558746		2	ndrg4	NM_001045173	0.0935138		2	eif2s2	NM_212675	0.0423472
2	xbp1	NM_131874	0.126912		2	capzb	NM_199935	0.207991		2	canx	NM_213448	0.0836146		2	idh2	NM_199564	0.0557686		2	eif3eb	NM_200839	0.0935075		2	aoc2	NM_001013555	0.0422321
2	hmgb1a	NM_199555	0.126344		2	pabpc1a	NM_001031676	0.207842		2	nsa2	NM_199568	0.0833528		2	ppiab	NM_001328424	0.0557627		2	zgc:65894	NM_199975	0.0932066		2	eif5a2	NM_213262	0.04206
2	ybx1	NM_001126457	0.126111		2	myof	NM_200875	0.207068		2	txnipa	NM_200087	0.0833199		2	col9a1a	NM_001130624	0.0556989		2	rpl22	NM_001037677	0.0931406		2	hhip	NM_001080012	0.04198
2	snrpd2	NM_001017582	0.126046		2	appa	NM_131564	0.207067		2	hmgb2a	NM_001037424	0.0827212		2	NM_001045162	NM_001045162	0.0552547		2	blmh	NM_200018	0.0930322		2	cnmd	NM_001126448	0.0419681
2	cbx5	NM_001080184	0.125983		2	hmgn2	NM_001142543	0.206755		2	mgst3b	NM_001080034	0.0825973		2	ccnd2a	NM_001089445	0.0552174		2	vdac3	NM_213246	0.0927697		2	fthl27	NM_001002378	0.0416357
2	jpt1b	NM_205613	0.125915		2	arhgdia	NM_213461	0.206721		2	mibp2	NM_198877	0.082376		2	si:ch211-251b21.1	NM_001144802	0.0548115		2	isl1	NM_130962	0.0926919		2	ddx21	NM_001127335	0.0414992
2	edf1	NM_200745	0.125391		2	cyp2aa6	NM_001199969	0.205257		2	abca1a	NM_001309465	0.0821244		2	ppib	NM_213019	0.0548098		2	ddx39aa	NM_001328342	0.0925243		2	fth1a	NM_131585	0.0414601
2	spcs3	NM_212948	0.1251		2	capns1b	NM_001109706	0.204846		2	eif3m	NM_001024735	0.0818097		2	nanos1	NM_001305661	0.0545913		2	ube2ib	NM_131351	0.0924567		2	eif3g	NM_200999	0.0414229
2	rbm4.3	NM_213317	0.12507		2	arpc5b	NM_201509	0.204179		2	hnrnpaba	NM_212587	0.081785		2	ldhba	NM_131247	0.0542607		2	histh1l	NM_001017660	0.0916639		2	btg2	NM_130922	0.0413676
2	myl9b	NM_213212	0.125045		2	igfbp5b	NM_001126463	0.204121		2	id3	NM_152967	0.0816651		2	cdkn1a	NM_001128420	0.0539226		2	zgc:193541	NM_001135972	0.091629		2	nanos1	NM_001305661	0.0412407
2	tmem119b	NM_001089443	0.124817		2	mtpn	NM_212972	0.203885		2	olfml3b	NM_001077251	0.081586		2	RERG	NM_001327837	0.053863		2	rcc2	NM_213176	0.0915236		2	fhl2a	NM_001003732	0.0411427
2	sfrp2	NM_001077384	0.124257		2	fkbp1aa	NM_001328560	0.203848		2	ets1	NM_001017558	0.0815657		2	atp5mc3b	NM_131761	0.0537424		2	ube2d4	NM_001089453	0.0913062		2	si:ch211-202p1.5	NM_001311214	0.0410457
2	atp5fa1	NM_001077355	0.12423		2	calm2b	NM_214736	0.203402		2	ybx1	NM_001126457	0.0815236		2	emx2	NM_131280	0.0536186		2	paip2b	NM_200766	0.0911368		2	fosab	NM_205569	0.040901
2	sarnp	NM_001024407	0.124161		2	rassf7b	NM_197942	0.202128		2	tuba8l	NM_212772	0.0815122		2	gadd45bb	NM_001012386	0.0532399		2	sept3_	NM_001024418	0.0909829		2	ssr3	NM_200053	0.0408685
2	snrpe	NM_201004	0.123692		2	hmgn7	NM_001080033	0.202113		2	eif5a	NM_213185	0.081422		2	ywhaz	NM_212757	0.0530639		2	gad1b	NM_194419	0.0909406		2	rnd3b	NM_001002591	0.040835
2	rpl29	NM_001003434	0.123095		2	ubc	NM_001077804	0.201902		2	tpm3	NM_201492	0.0812535		2	emp2	NM_001004119	0.0527876		2	bud31	NM_001003860	0.0908362		2	her6	NM_131079	0.0408292
2	ccl25b	NM_001200035	0.123039		2	cap1	NM_199909	0.20071		2	COX5B	NM_001002163	0.0810574		2	ndfip1l	NM_001002503	0.052343		2	kdm1a	NM_001242995	0.0904295		2	rgmd	NM_199573	0.0408194
2	cox7b	NM_001130602	0.122704		2	vsig10	NM_001100094	0.200348		2	tln1	NM_001009560	0.0805136		2	nop53	NM_001079946	0.0522914		2	SMIM18	NM_001303054	0.0903028		2	alcamb	NM_212634	0.0407757
2	cct3	NM_173250	0.12261		2	dap1b	NM_131573	0.20014		2	atrx	NM_200653	0.0801723		2	eif3f	NM_001200009	0.0521954		2	ctnnbip1	NM_131594	0.0902629		2	eif3k	NM_001017583	0.0405984
2	lsm6	NM_001002077	0.122286		2	entpd3	NM_001083581	0.199576		2	tbx2b	NM_131051	0.0800645		2	gtpbp4	NM_199851	0.0520157		2	rsl24d1	NM_212993	0.0900546		2	zgc:174904	NM_001177451	0.0403944
2	ranbp1	NM_212766	0.121897		2	eif2s3	NM_212711	0.199408		2	atp5mf	NM_001303129	0.0800578		2	msx1b	NM_131260	0.0519206		2	rpl5b	NM_001002106	0.0896924		2	bmpr1aa	NM_131621	0.0402864
2	fgfrl1a	NM_200376	0.121786		2	vdac2	NM_199585	0.198648		2	eif3k	NM_001017583	0.0797762		2	eif4a1b	NM_201510	0.051801		2	psmd8	NM_001002131	0.0895578		2	NM_001077770	NM_001077770	0.0401392
2	fkbp14	NM_001003471	0.121211		2	anxa11b	NM_181766	0.198532		2	csnk1a1	NM_152951	0.0796665		2	cx43.4	NM_131069	0.0516359		2	pnrc2	NM_001130192	0.089409		2	slc3a2b	NM_201514	0.0398255
2	nsa2	NM_199568	0.12098		2	fth1a	NM_131585	0.198529		2	cox7c	NM_199995	0.0794092		2	eif3eb	NM_200839	0.0514041		2	zgc:92912	NM_001002532	0.0894011		2	eif3s10	NM_199820	0.039616
2	atp5meb	NM_001098481	0.12047		2	clic3	NM_199524	0.198193		2	tmem119b	NM_001089443	0.0787545		2	eif3m	NM_001024735	0.051393		2	dcaf7	NM_200069	0.0893518		2	ndufa4l	NM_213417	0.0394596
2	ackr3b	NM_001083832	0.120429		2	selenow2b	NM_194418	0.198166		2	hpdb	NM_001003742	0.0783352		2	cx43	NM_131038	0.0512299		2	sprn	NM_198981	0.0891183		2	ctsk	NM_001017778	0.0394537
2	calr3a	NM_131047	0.120138		2	asap2b	NM_001044933	0.198153		2	zgc:153409	NM_001076590	0.0782594		2	tmtops2a	NM_001281505	0.0509867		2	sarnp	NM_001024407	0.089118		2	NM_001365543	NM_001365543	0.0393085
2	atrx	NM_200653	0.11999		2	ndufa4l	NM_213417	0.197191		2	mxra8b	NM_001079960	0.0775281		2	SERP1	NM_001002573	0.0509841		2	hnrnpa1b	NM_200104	0.0890586		2	col27a1b	NM_001080575	0.0392711
2	sec11a	NM_001002521	0.119851		2	soul2	NM_001145687	0.197156		2	pbx4	NM_131447	0.077528		2	cdh11	NM_131214	0.0509782		2	eif3f	NM_001200009	0.0890037		2	ncl	NM_001076652	0.0391861
2	id2a	NM_201291	0.119672		2	actn1	NM_001168286	0.197021		2	NM_001004603	NM_001004603	0.0772737		2	glula	NM_181559	0.0508052		2	zmat2	NM_212681	0.0889966		2	eif3d	NM_200016	0.0391785
2	snrpd1	NM_173252	0.119411		2	dynll1	NM_213024	0.196543		2	idh2	NM_199564	0.0768717		2	TXN	NM_200023	0.0507675		2	rpl5a	NM_199756	0.0889128		2	id3	NM_152967	0.0390731
2	psmb7	NM_001045564	0.119362		2	NR_145818	NR_145818	0.196487		2	si:ch1073-429i10.3	NM_001366916	0.0767997		2	rn7sk	NR_029421	0.050508		2	psmc1a	NM_200033	0.0889068		2	pfn2l	NM_201466	0.0388494
2	lsm8	NM_001302466	0.119343		2	cldne	NM_131765	0.195179		2	dnajb1b	NM_199773	0.0767659		2	igf2b	NM_001001815	0.050415		2	psmd7	NM_199789	0.0888127		2	lrrc58a	NM_001145622	0.0387713
2	pdia6	NM_197933	0.119162		2	sem1	NM_199593	0.194787		2	srsf5a	NM_200867	0.0767589		2	sulf2b	NM_001003833	0.0503143		2	NM_200030	NM_200030	0.0886207		2	tubb4b	NM_198809	0.0386397
2	eif3d	NM_200016	0.119016		2	cxcl14	NM_131627	0.194677		2	rsl24d1	NM_212993	0.076728		2	chrna4b	NM_001048063	0.0502256		2	smarca4a	NM_181603	0.0885761		2	hmgn2	NM_001142543	0.0386155
2	cx43.4	NM_131069	0.118941		2	znf296	NM_001044319	0.19467		2	slc16a1b	NM_200085	0.0766618		2	gcga	NM_001271770	0.0502021		2	serinc1	NM_199727	0.0882186		2	hnrnpa0l	NM_001281721	0.0384335
2	zfp36l2	NM_207055	0.118764		2	si:ch1073-340i21.3	NM_001305575	0.194378		2	cct2	NM_201455	0.0765958		2	eif3k	NM_001017583	0.0501826		2	elmo1	NM_213091	0.0881225		2	vwde	NM_001076771	0.0383161
2	smarce1	NM_201298	0.118383		2	rpl29	NM_001003434	0.194277		2	eif2s3	NM_212711	0.0765139		2	nog1	NM_130983	0.0499971		2	atp5f1d	NM_199968	0.0881095		2	ifitm1	NM_001110287	0.0381569
2	ccng1	NM_199481	0.118171		2	rpl22l1	NM_001045335	0.193814		2	prrx1b	NM_200050	0.0765043		2	f3b	NM_001017728	0.0499516		2	ilf3b	NM_212599	0.0880478		2	ntn1a	NM_131029	0.0380756
2	prdx4	NM_001089425	0.118085		2	sec61g	NM_001002499	0.193424		2	ywhabb	NM_213145	0.0763358		2	gstp1	NM_131734	0.049905		2	atp5pb	NM_001005960	0.087987		2	pleca	NM_001100032	0.0379565
2	ilf2	NM_213236	0.117856		2	nccrp1	NM_130921	0.193345		2	cst3	NM_001031673	0.0759467		2	zgc:113531	NM_001013486	0.0499012		2	atp5mc3b	NM_131761	0.0875797		2	nog1	NM_130983	0.0379477
2	ube2e3	NM_200921	0.117564		2	oclnb	NM_001008618	0.192738		2	fthl27	NM_001002378	0.0759318		2	cirbpa	NM_001017797	0.0498429		2	serbp1a	NM_214714	0.0875524		2	adh5	NM_131849	0.0379158
2	tram1	NM_153669	0.116936		2	ildr1a	NM_200393	0.192675		2	oaz1a	NM_194264	0.075817		2	ccng1	NM_199481	0.0496841		2	ndufb8	NM_200855	0.0873466		2	gtpbp4	NM_199851	0.0378692
2	rab1ab	NM_001007161	0.116793		2	cebpb	NM_131884	0.191811		2	ppp1r3cb	NM_200834	0.0756927		2	col9a1b	NM_213264	0.0494587		2	pvalb6	NM_205573	0.0872599		2	asph	NM_001256603	0.0377562
2	sdcbp2	NM_212691	0.116664		2	six1b	NM_207095	0.191608		2	NM_001105706	NM_001105706	0.0756201		2	si:ch73-281n10.2	NM_001309644	0.049394		2	pacsin1b	NM_001033728	0.0871667		2	ackr3b	NM_001083832	0.0377043
2	hdac1	NM_173236	0.116547		2	h3f3b.1	NM_001017599	0.191062		2	rnf10	NM_001123255	0.075587		2	bhlhe40	NM_212679	0.0493026		2	atp5pd	NM_200702	0.0868585		2	NM_001003527	NM_001003527	0.0376591
2	ctsla	NM_212584	0.116295		2	csnk1a1	NM_152951	0.190764		2	hnrnpabb	NM_213302	0.0755644		2	ndufa4l	NM_213417	0.0491806		2	sumo3b	NM_001002677	0.0867648		2	tpm3	NM_201492	0.0375231
2	skp1	NM_200743	0.116259		2	cox8a	NM_001303053	0.190483		2	ndst1b	NM_001324455	0.075456		2	eif4ebp3l	NM_199683	0.0488264		2	clta	NM_213045	0.0866353		2	atp5mc3b	NM_131761	0.0374685
2	lman2	NM_001081747	0.11556		2	ybx1	NM_001126457	0.189757		2	slc25a3b	NM_213722	0.0753614		2	NM_001003527	NM_001003527	0.0488014		2	rcor2	NM_205638	0.0866013		2	si:ch1073-291c23.2	NM_001327806	0.0373286
2	kdelr2a	NM_200103	0.115322		2	malb	NM_001017686	0.189699		2	aldh6a1	NM_001002374	0.0752453		2	dnajb1b	NM_199773	0.0486705		2	creb1a	NM_200909	0.0864004		2	gsc	NM_131017	0.0372782
2	eif2s2	NM_212675	0.114871		2	tuba8l4	NM_200185	0.18922		2	atp5pb	NM_001005960	0.0751747		2	eif3d	NM_200016	0.0486503		2	kdm6bb	NM_001030178	0.0863376		2	fstl1a	NM_001017860	0.0371981
2	eef1da	NM_001177453	0.114847		2	glod5	NM_001020678	0.189197		2	cavin2b	NM_001004584	0.0749313		2	nap1l1	NM_201318	0.0483648		2	sf3a2	NM_201043	0.0862238		2	vim	NM_131872	0.0371899
2	tcp1	NM_131230	0.114492		2	krt15	NM_213523	0.189139		2	tpm4b	NM_199675	0.0749198		2	tpm4b	NM_199675	0.0479366		2	psma1	NM_001003427	0.0859999		2	ctdsp2	NM_199544	0.0371711
2	clta	NM_213045	0.114266		2	eif3eb	NM_200839	0.188993		2	ywhaz	NM_212757	0.0746713		2	tpm3	NM_201492	0.0478761		2	rps18	NM_173234	0.0858509		2	sec61a1	NM_153659	0.0371373
2	dynlrb1	NM_201188	0.114235		2	alox12	NM_199618	0.187678		2	si:ch211-133n4.4	NM_001077376	0.0746184		2	cast	NM_001130591	0.0478145		2	si:ch73-46j18.5	NR_036690	0.0855493		2	col9a1a	NM_001130624	0.0370213
2	zgc:153675	NM_001077322	0.114012		2	lama5	NM_001039171	0.187666		2	adh5	NM_131849	0.0744562		2	eif2s3	NM_212711	0.0477744		2	rps29	NM_212953	0.0853494		2	hnrnpaba	NM_212587	0.0365479
2	pdia7	NM_212905	0.113927		2	meis1b	NM_131893	0.187431		2	nucks1a	NM_001004601	0.07436		2	BX322530.1	NR_147500	0.0477507		2	pfkfb4b	NM_198816	0.0852568		2	ccn2b	NM_001102573	0.036445
2	ube2v1	NM_001037402	0.113766		2	ptmaa	NM_194376	0.187295		2	arhgdia	NM_213461	0.0740316		2	sox11a	NM_131336	0.0476593		2	tmed4	NM_001002134	0.0852286		2	barx1	NM_001024949	0.0364207
2	calub	NM_201082	0.113385		2	waslb	NM_201059	0.187201		2	igf2bp1	NM_001076559	0.0740241		2	asip1	NM_001128801	0.0475214		2	sap18	NM_200720	0.0851965		2	tuba8l4	NM_200185	0.0364022
2	eif3k	NM_001017583	0.113353		2	chmp1b	NM_200014	0.187058		2	atp5mc1	NM_213028	0.073927		2	eppk1	NM_001326484	0.0475134		2	rab2a	NM_201454	0.08514		2	itm2ba	NM_199646	0.036259
2	rarga	NM_131339	0.112848		2	chmp4bb	NM_213457	0.186819		2	h2afy2	NM_001025502	0.0738493		2	fli1a	NM_131348	0.0475022		2	brk1	NM_001002097	0.0850092		2	entpd1	NM_001003545	0.0362472
2	cct7	NM_173248	0.112754		2	tma7	NM_001159834	0.186795		2	sdcbp2	NM_212691	0.0736944		2	ran	NM_131309	0.0473975		2	zgc:100920	NM_001003635	0.0843792		2	socs3a	NM_199950	0.036106
2	ndufb4	NM_213033	0.112727		2	rn7sk	NR_029421	0.186536		2	acta2	NM_212620	0.0735921		2	fzd7b	NM_170763	0.0471295		2	rhoaa	NM_213137	0.0842124		2	srsf5a	NM_200867	0.0360523
2	atp5mf	NM_001303129	0.11248		2	ppib	NM_213019	0.186003		2	cox6a1	NM_001005592	0.0735182		2	ybx1	NM_001126457	0.0471019		2	tmsb	NM_205581	0.0842118		2	ybx1	NM_001126457	0.0359876
2	slc43a1a	NM_001327986	0.111189		2	elf1	NM_131159	0.185999		2	tcf3b	NM_001172683	0.0734214		2	mmp2	NM_198067	0.0468405		2	cox7a2a	NM_001032728	0.0838615		2	cx43.4	NM_131069	0.0359791
2	vdac2	NM_199585	0.111081		2	eif1b	NM_199588	0.18597		2	foxc1b	NM_131729	0.0733647		2	stau1	NM_205561	0.0468384		2	elocb	NM_001002440	0.0835612		2	rsl1d1	NM_001326710	0.0359613
2	h2afva	NM_153644	0.110995		2	krt92	NM_001017824	0.185469		2	NM_001077770	NM_001077770	0.0733601		2	cox4i1	NM_214701	0.046787		2	ptp4a1	NM_001007775	0.0835283		2	mknk2b	NM_194402	0.0359543
2	seta	NM_201475	0.110825		2	krt17	NM_001083105	0.185391		2	ier2a	NM_001142583	0.0733571		2	avpr1ab	NM_001297676	0.0464274		2	ptf1a	NM_207641	0.0833364		2	h2afy2	NM_001025502	0.0359406
2	nanos1	NM_001305661	0.11081		2	cd151l	NM_205650	0.185381		2	cd82b	NM_212663	0.073113		2	ldb2a	NM_131314	0.0464209		2	ywhae1	NM_212605	0.0832411		2	cox4i1	NM_214701	0.0359364
2	cct2	NM_201455	0.110613		2	pvalb8	NM_182937	0.185249		2	krt18a.1	NM_178437	0.0730574		2	pleca	NM_001100032	0.0458843		2	ywhaqa	NM_201513	0.0830616		2	flrt3	NM_001256646	0.0356925
2	srsf2a	NM_213382	0.110592		2	hmgb2b	NM_001004674	0.185184		2	xbp1	NM_131874	0.0729628		2	alx4b	NM_001310078	0.0458233		2	cwc15	NM_001002050	0.0829807		2	ranbp1	NM_212766	0.035649
2	phlda3	NM_001002455	0.110568		2	rab25a	NM_001008641	0.184282		2	atp5meb	NM_001098481	0.072914		2	bckdk	NM_213060	0.0456684		2	psma4	NM_214697	0.0828936		2	cyp26b1	NM_212666	0.0356116
2	cox8a	NM_001303053	0.110481		2	anxa3a	NM_001004632	0.184081		2	anp32a	NM_199986	0.0727753		2	fstl1a	NM_001017860	0.0455119		2	hnrnpr	NM_213426	0.082378		2	edf1	NM_200745	0.0353465
2	rad21a	NM_199595	0.11036		2	atp5if1b	NM_001044859	0.183812		2	vcam1b	NM_001083835	0.0727123		2	met	NM_001007124	0.0454546		2	cbx3a	NM_001045402	0.0821234		2	lama4	NM_001039065	0.035235
2	tgfb3	NM_194386	0.110307		2	arpc4	NM_205537	0.183067		2	quo	NM_001004109	0.0727041		2	cyp26b1	NM_212666	0.0452742		2	syt11a	NM_213460	0.0820834		2	gpc1a	NM_001037373	0.0352117
2	pabpc1a	NM_001031676	0.110191		2	TSTA3	NM_001003528	0.182683		2	gnb1b	NM_213481	0.0726458		2	fstl1b	NM_001039621	0.045268		2	kif5aa	NM_001199776	0.0820344		2	fzd7a	NM_131139	0.0351782
2	csnk2b	NM_131187	0.109994		2	cox6a1	NM_001005592	0.182383		2	ctsla	NM_212584	0.0725773		2	edf1	NM_200745	0.0450548		2	ncbp2	NM_173249	0.0820217		2	enpp2	NM_200603	0.0351382
2	ewsr1a	NM_001115138	0.109987		2	scinla	NM_178131	0.181587		2	emp2	NM_001004119	0.0724047		2	cst3	NM_001031673	0.0443862		2	mtdha	NM_001007135	0.0819311		2	sesn1	NM_001002660	0.0350485
2	ewsr1b	NM_212630	0.109911		2	chmp4c	NM_001017844	0.181572		2	rps12	NM_001282177	0.0724019		2	calm1a	NM_213351	0.0443526		2	rpl4	NM_213107	0.0817865		2	ccng1	NM_199481	0.0349071
2	tbca	NM_201054	0.109386		2	ctnnb1	NM_131059	0.181416		2	anxa13	NM_131774	0.072316		2	asph	NM_001256603	0.0441429		2	ube2e1	NM_001103116	0.0817676		2	ube2e3	NM_200921	0.0348835
2	atp5pd	NM_200702	0.109257		2	pmaip1	NM_001045474	0.18126		2	hhip	NM_001080012	0.072201		2	grb10a	NM_001004287	0.0440721		2	cplx2l	NM_001002459	0.081384		2	igf2b	NM_001001815	0.0348795
2	fgfbp2b	NM_001089526	0.1091		2	col2a1b	NM_001281478	0.181179		2	si:ch73-46j18.5	NR_036690	0.0719011		2	NM_001365192	NM_001365192	0.0440486		2	ppp2cb	NM_213293	0.0813741		2	idh2	NM_199564	0.0348152
2	entpd1	NM_001003545	0.108752		2	junba	NM_213556	0.180488		2	cbx1a	NM_199746	0.0718774		2	eif3g	NM_200999	0.0440264		2	NR_145818	NR_145818	0.081056		2	rnd3a	NM_199522	0.0347522
2	ptp4a1	NM_001007775	0.108588		2	chmp2bb	NM_212904	0.180482		2	stau2	NM_200925	0.0715745		2	smo	NM_131027	0.043986		2	snrnp70	NM_001003875	0.0810337		2	kank2	NM_001305620	0.0345156
2	zgc:110339	NM_001017792	0.108559		2	zgc:154054	NM_001077724	0.180364		2	gstm.1	NM_212676	0.0713544		2	ntn1a	NM_131029	0.0438448		2	hnrnpc	NM_213079	0.0807558		2	dlx2a	NM_131311	0.0344522
2	si:ch211-51e12.7	NM_001044754	0.108294		2	oaz1a	NM_194264	0.179731		2	cox8a	NM_001303053	0.0713196		2	hsp70.3	NM_131397	0.0438332		2	hsbp1b	NM_200754	0.0807312		2	ccnd1	NM_131025	0.0343156
2	eif3ha	NM_001003763	0.108189		2	eno3	NM_214723	0.179169		2	atp5f1e	NM_001302742	0.0712934		2	tuba8l4	NM_200185	0.0437941		2	cbx1b	NM_001002090	0.0806398		2	eif3s6ip	NM_213128	0.0341899
2	cst14a.2	NM_001103129	0.108123		2	sec61b	NM_001002527	0.17908		2	eif5a2	NM_213262	0.0712187		2	pdlim3a	NM_001024376	0.0436689		2	atp5po	NM_001003843	0.0805719		2	h3f3c	NM_200003	0.0341356
2	gstt1b	NM_200584	0.107874		2	s100w	NM_001326451	0.178929		2	ssr3	NM_200053	0.0711237		2	fgfr3	NM_131606	0.0432988		2	psmb2	NM_001002609	0.0803643		2	eif3ha	NM_001003763	0.0341244
2	jpt2	NM_199575	0.107817		2	rassf6	NM_001045339	0.178862		2	eif3d	NM_200016	0.0711066		2	asip2b	NM_001271291	0.0432729		2	cdk5r1b	NM_001002515	0.0798713		2	phlda3	NM_001002455	0.0339725
2	romo1	NM_200797	0.107734		2	h3f3a	NM_212996	0.178811		2	crip2	NM_213497	0.0710168		2	rspo4	NM_001287552	0.0432276		2	barhl1a	NM_001017712	0.0798411		2	cdh2	NM_131081	0.0339571
2	tpm3	NM_201492	0.107534		2	ccni	NM_213221	0.178474		2	chrdl2	NM_001130959	0.0709712		2	id3	NM_152967	0.0431702		2	rpl38	NM_001002486	0.0798043		2	ptmab	NM_001098730	0.0339447
2	nucks1b	NM_001099239	0.107419		2	capza1b	NM_001006663	0.178409		2	cast	NM_001130591	0.070681		2	kctd12.1	NM_194405	0.043139		2	eif3d	NM_200016	0.0792661		2	aldh6a1	NM_001002374	0.0338532
2	rap1b	NM_199533	0.107192		2	aldob	NM_194367	0.178241		2	sri	NM_200373	0.0704424		2	eif5a2	NM_213262	0.0430271		2	mapre1b	NM_213640	0.0791033		2	eif3i	NM_212990	0.03378
2	ak2	NM_212596	0.107158		2	kctd5a	NM_207049	0.177818		2	ier5l	NM_199754	0.0702649		2	clic4	NM_201486	0.043012		2	psmd14	NM_001083573	0.0788339		2	pdk2b	NM_200996	0.0337564
2	sumo3b	NM_001002677	0.107011		2	zgc:86896	NM_001002100	0.177541		2	mgst1.2	NM_001002215	0.0701631		2	slc3a2a	NM_131601	0.0427995		2	ppid	NM_001002065	0.0787135		2	eif1b	NM_199588	0.033751
2	eif3i	NM_212990	0.106744		2	zgc:92242	NM_001002626	0.177382		2	dhrs13l1	NM_205648	0.0700127		2	ccnd1	NM_131025	0.0427074		2	snrpd3l	NM_199760	0.0786582		2	syncrip	NM_214696	0.0336509
2	sf3b6	NM_001002067	0.106635		2	capn12	NM_001083063	0.177366		2	mtpn	NM_212972	0.0699887		2	adma	NM_001326709	0.0425791		2	cadm3	NM_001045246	0.0783355		2	ccnd2a	NM_001089445	0.0335915
2	psma1	NM_001003427	0.106518		2	tfap2c	NM_001008576	0.177035		2	hadh	NM_001003515	0.069853		2	rsl1d1	NM_001326710	0.0425186		2	dbi	NM_199608	0.0780102		2	BX322530.1	NR_147500	0.0335422
2	cope	NM_001007364	0.106443		2	id1	NM_131245	0.176634		2	timp2a	NM_182874	0.0698026		2	mych	NM_001126109	0.0425009		2	btbd6b	NM_001024815	0.077743		2	flot1b	NM_201456	0.0334393
2	twist1b	NM_001017820	0.106331		2	eif3ha	NM_001003763	0.176541		2	myl12.1	NM_214699	0.0697039		2	ranbp1	NM_212766	0.0425		2	tmem59l	NM_213337	0.0773086		2	ppdpfb	NM_200008	0.0333323
2	pdgfrl	NM_200314	0.106065		2	myo1eb	NM_200636	0.176412		2	rap1b	NM_199533	0.069672		2	socs3a	NM_199950	0.0424752		2	fth1a	NM_131585	0.0773026		2	mab21l2	NM_152975	0.0331869
2	ndufa6	NM_200968	0.105782		2	zgc:100997	NM_001003605	0.176152		2	fth1a	NM_131585	0.0695806		2	mycb	NM_200172	0.0423786		2	eno2	NM_001003848	0.0771334		2	acta2	NM_212620	0.0331593
2	rhoab	NM_212749	0.105706		2	cnbpb	NM_001326405	0.175538		2	lamb1b	NM_001277130	0.069501		2	zgc:158423	NM_001080083	0.0421485		2	fbxl3a	NM_001005773	0.0770447		2	junbb	NM_212750	0.0329299
2	rhoac	NM_213350	0.105554		2	mhc1zba	NM_001110118	0.175344		2	rhbdf1a	NM_001002228	0.0693903		2	cd82a	NM_212661	0.0420672		2	sae1	NM_001002058	0.0767025		2	tspan7	NM_214774	0.0329042
2	twist3	NM_130985	0.105544		2	gng5	NM_214721	0.174851		2	slc12a2	NM_001002080	0.0693767		2	klf15	NM_212746	0.041947		2	lsm7	NM_001048006	0.0767022		2	sept10_	NM_001017557	0.0328647
2	cox5ab	NM_001305577	0.105508		2	col28a2a	NM_001159842	0.174693		2	ssr2	NM_001001399	0.0692776		2	msx3	NM_131272	0.0417895		2	psmc4	NM_199750	0.0766357		2	f3b	NM_001017728	0.0328016
2	atp5mc1	NM_213028	0.105249		2	eif3k	NM_001017583	0.174495		2	ccni	NM_213221	0.0691694		2	eif4ebp2	NM_212803	0.0414595		2	si:dkey-67c22.2	NM_001130400	0.0764769		2	h3f3a	NM_212996	0.0327454
2	gstt1a	NM_001327762	0.105145		2	edf1	NM_200745	0.173762		2	zgc:66479	NM_198875	0.0688869		2	rnd3b	NM_001002591	0.0413485		2	pak2b	NM_001025456	0.0764535		2	ubc	NM_001077804	0.0326793
2	hnrnpa1b	NM_200104	0.105113		2	tmem258	NM_200769	0.172796		2	slc20a1b	NM_212588	0.068853		2	aqp3b	NM_001166121	0.041319		2	ube2v2	NM_213515	0.0764121		2	tob1b	NM_212974	0.0324845
2	psmb2	NM_001002609	0.104722		2	klf3	NM_131859	0.171985		2	eif1b	NM_199588	0.0688382		2	atp5l	NM_199757	0.0410901		2	adh5	NM_131849	0.0763626		2	tuba8l	NM_212772	0.0324431
2	gdi2	NM_199655	0.104486		2	ehd2b	NM_200063	0.171972		2	f13a1b	NM_001077154	0.0688378		2	eif3ha	NM_001003763	0.0410879		2	ndufb9	NM_001017880	0.0762995		2	smad6b	NM_001045051	0.0323859
2	h3f3b.1	NM_001017599	0.103735		2	selenom	NM_178286	0.171652		2	ranbp1	NM_212766	0.068467		2	anxa13	NM_131774	0.0410598		2	rplp2	NM_212743	0.0762529		2	pawr	NM_001006015	0.0323758
2	rhoaa	NM_213137	0.103666		2	hnrnpaba	NM_212587	0.171511		2	ackr3b	NM_001083832	0.0682018		2	adra2b	NM_207638	0.0410458		2	ube2g1a	NM_199863	0.0762129		2	nucks1a	NM_001004601	0.0322997
2	bzw1b	NM_213092	0.103395		2	sparc	NM_001001942	0.171423		2	dedd1	NM_131602	0.0680336		2	selenow1	NM_178287	0.0410197		2	pcbp3	NM_001328142	0.0762114		2	bmp5	NM_201051	0.0321766
2	calr3b	NM_201465	0.102675		2	arpc4l	NM_001003762	0.171144		2	cox7b	NM_001130602	0.0680209		2	caprin1b	NM_213068	0.0409053		2	u2af1	NM_177479	0.0762059		2	meox1	NM_001002450	0.0319735
2	lsm12b	NM_213148	0.102451		2	atp5mc3b	NM_131761	0.170946		2	pik3r1	NM_001281844	0.0679217		2	kdm6bb	NM_001030178	0.0408318		2	atf4b	NM_001103192	0.0761956		2	ndfip1l	NM_001002503	0.0319586
2	atp5po	NM_001003843	0.102348		2	ino80e	NM_001328123	0.170732		2	eif3ba	NM_001290093	0.0677945		2	rwdd1	NM_001002535	0.0406871		2	vma21	NM_001202424	0.0760539		2	igf2bp1	NM_001076559	0.0318102
2	si:dkey-42i9.4	NM_001007375	0.10217		2	SERP1	NM_001002573	0.170429		2	oaz1b	NM_194432	0.0676454		2	vdac2	NM_199585	0.0406494		2	olfm1b	NM_001003486	0.0760525		2	fgfrl1a	NM_200376	0.0317963
2	eif3g	NM_200999	0.102106		2	erh	NM_001271817	0.170413		2	gata2a	NM_131233	0.0675935		2	notch2	NM_001115094	0.0404584		2	sf3b2	NM_001105277	0.0760332		2	qkia	NM_131224	0.0317841
2	cmtm7	NM_001130114	0.101758		2	zgc:92027	NM_001005585	0.170183		2	yap1	NM_001139480	0.0674562		2	NM_001077770	NM_001077770	0.0404154		2	rhoac	NM_213350	0.0758641		2	hsp70.3	NM_131397	0.031784
2	ddost	NM_213093	0.101635		2	mbpb	NM_001271459	0.170021		2	znf609b	NM_001030081	0.0674441		2	atp1a1a.1	NM_131686	0.0402698		2	cited4b	NM_200078	0.075615		2	mmp14b	NM_194414	0.0316304
2	igf2bp1	NM_001076559	0.101457		2	si:dkey-42i9.4	NM_001007375	0.169967		2	icn	NM_212761	0.0672806		2	sept2_	NM_001301360	0.0402615		2	top1l	NM_001044324	0.0754429		2	pdgfra	NM_131459	0.0315826
2	uqcrh	NM_001037108	0.101151		2	nfkbiaa	NM_213184	0.169531		2	clic4	NM_201486	0.0672509		2	adra2da	NM_194364	0.0402487		2	pdzd11	NM_212957	0.0753185		2	slc4a2a	NM_001037237	0.0315662
2	osr1	NM_001006079	0.100901		2	cct4	NM_200583	0.169332		2	slc1a5	NM_001190755	0.0672312		2	csde1	NM_001199436	0.0401869		2	polr2d	NM_001002317	0.0753058		2	h2afvb	NM_001043323	0.0315001
2	bud31	NM_001003860	0.100866		2	NM_001089557	NM_001089557	0.169228		2	lef1	NM_131426	0.0671834		2	fthl27	NM_001002378	0.0401471		2	gapdhs	NM_213094	0.0751769		2	ucmaa	NM_001089481	0.0314506
2	hm13	NM_212572	0.100636		2	tax1bp3	NM_213470	0.169043		2	pgrmc1	NM_001007392	0.0671461		2	metap2b	NM_199640	0.0401118		2	dpf2l	NM_212696	0.0748772		2	slc25a3b	NM_213722	0.0313616
2	smc1al	NM_212810	0.100511		2	aldh9a1a.1	NM_201471	0.168496		2	eif4a1b	NM_201510	0.0669954		2	znf395b	NM_001045115	0.0398401		2	fam32a	NM_001002203	0.0746935		2	prdx4	NM_001089425	0.0313065
2	cyp26b1	NM_212666	0.100098		2	aplnra	NM_001075105	0.168254		2	csrp1a	NM_205567	0.0669154		2	tln1	NM_001009560	0.0398228		2	ppib	NM_213019	0.0746865		2	pdia3	NM_001199737	0.0312357
2	cnbpb	NM_001326405	0.0999857		2	atp5pf	NM_213307	0.168103		2	psma1	NM_001003427	0.0668967		2	mgst1.2	NM_001002215	0.0396688		2	ssr3	NM_200053	0.0746545		2	si:ch211-133n4.4	NM_001077376	0.0311697
2	inka1a	NM_001079988	0.0997784		2	fkbp1aa	NM_199945	0.168022		2	zgc:193541	NM_001135972	0.0667252		2	gdi2	NM_199655	0.0396156		2	si:ch73-281n10.2	NM_001309644	0.0746096		2	ak2	NM_212596	0.031062
2	si:dkey-7j14.6	NM_001199721	0.0997072		2	itm2ba	NM_199646	0.167912		2	zgc:174904	NM_001177451	0.0666606		2	eif3c	NM_213463	0.0395983		2	max	NM_131220	0.0744454		2	ube2v2	NM_213515	0.0310105
2	ctsk	NM_001017778	0.0996248		2	snrpd1	NM_173252	0.167479		2	tspan7	NM_214774	0.0665767		2	zfp36l1b	NM_199649	0.0395829		2	uqcrc2a	NM_001002657	0.0744086		2	cbx1a	NM_199746	0.0310094
2	psma3	NM_001030187	0.0995169		2	mgst3a	NM_213427	0.167398		2	smc1al	NM_212810	0.0665575		2	cbx7a	NM_001017853	0.0395206		2	psmb4	NM_001017801	0.0740354		2	eif3ba	NM_001290093	0.0309637
2	dbi	NM_199608	0.0994101		2	apodb	NM_001037695	0.167215		2	si:dkey-7j14.6	NM_001199721	0.0664748		2	slc1a3a	NM_212640	0.0394997		2	zranb2	NM_001328210	0.073709		2	NM_001365192	NM_001365192	0.0309178
2	stmn1a	NM_001040375	0.0991021		2	eif3g	NM_200999	0.166754		2	epb41l5	NM_200089	0.0664436		2	rnf10	NM_001123255	0.0393662		2	apc	NM_001143840	0.0736986		2	prkar1aa	NM_001009989	0.0307999
2	cbx1a	NM_199746	0.0990885		2	lasp1	NM_212636	0.166506		2	jdp2b	NM_001002493	0.0664142		2	nt5dc2	NM_001077143	0.0393647		2	olfm2a	NM_212717	0.072877		2	btg1	NM_200020	0.0307983
2	ddx39ab	NM_212977	0.0989862		2	h3f3c	NM_200003	0.166325		2	vdac3	NM_213246	0.066403		2	si:ch211-217k17.7	NM_001145359	0.0393176		2	hnrnpl	NM_201099	0.0727993		2	sumo2b	NM_001003422	0.0307216
2	magoh	NM_001017700	0.0989112		2	NM_199954	NM_199954	0.166304		2	rhag	NM_212845	0.0663351		2	plxna4	NM_001004495	0.0392793		2	pou3f1	NM_131161	0.0726997		2	adma	NM_001326709	0.0304503
2	atp5f1d	NM_199968	0.098566		2	atox1	NM_001256633	0.16627		2	rhoaa	NM_213137	0.066203		2	nucks1b	NM_001099239	0.0392673		2	rps27.2	NM_200765	0.0726761		2	dedd1	NM_131602	0.0304346
2	cct5	NM_212613	0.0983323		2	ildr1b	NM_001004642	0.165725		2	atp5pf	NM_213307	0.0661304		2	vamp3	NM_001002073	0.0392378		2	serf2	NM_001160335	0.0725833		2	eif4ebp3l	NM_199683	0.0304259
2	ier3ip1	NM_001252373	0.0983233		2	zgc:193541	NM_001135972	0.16572		2	rbfox2	NM_214746	0.0659238		2	add1	NM_001079958	0.0391927		2	fyna	NM_001328163	0.0725061		2	ywhaz	NM_212757	0.0304139
2	col1a1a	NM_199214	0.0982338		2	eif4ebp1	NM_199645	0.165696		2	nap1l1	NM_201318	0.0659177		2	pik3r1	NM_001281844	0.0391878		2	hspa5	NM_213058	0.0723802		2	otos	NM_001302628	0.0303625
2	cox7a2a	NM_001032728	0.0982042		2	ywhabl	NM_199562	0.165631		2	hp1bp3	NM_001199725	0.0655423		2	eif3i	NM_212990	0.0391271		2	insm1b	NM_199658	0.0722489		2	hnrnpa0b	NM_214706	0.0302503
2	vdac1	NM_001001404	0.0980473		2	psma8	NM_213166	0.165431		2	cbx3a	NM_001045402	0.0654786		2	ccni	NM_213221	0.0389604		2	meaf6	NM_001003756	0.0721088		2	scara5	NM_001030190	0.030208
2	snrpc	NM_173251	0.0980327		2	nop10	NM_001003868	0.165329		2	prdx4	NM_001089425	0.0654127		2	eif3s6ip	NM_213128	0.0389413		2	rad21a	NM_199595	0.07187		2	tpm4b	NM_199675	0.0301935
2	canx	NM_213448	0.0978805		2	her9	NM_131873	0.165312		2	skp1	NM_200743	0.0651941		2	socs3b	NM_213304	0.0386135		2	lsm4	NM_200696	0.0716712		2	pbx4	NM_131447	0.0300877
2	dpy30	NM_001002438	0.0978737		2	sult6b1	NM_214686	0.165048		2	eif3ha	NM_001003763	0.0650171		2	rps27l	NM_001172680	0.0385514		2	NM_200729	NM_200729	0.0715354		2	si:ch211-251b21.1	NM_001144802	0.03007
2	arpc2	NM_212699	0.0978565		2	mych	NM_001126109	0.164836		2	nrp1b	NM_205674	0.0650134		2	mgst1.1	NM_001005957	0.0385283		2	atpv0e2	NM_001172635	0.0715008		2	klf6a	NM_201461	0.0299219
2	taf15	NM_001079973	0.0978105		2	si:ch1073-429i10.3	NM_001366916	0.164649		2	rn7sk	NR_029421	0.0649722		2	gstm.1	NM_212676	0.0385026		2	tusc3	NM_001020560	0.0713661		2	ostc	NM_200269	0.0298852
2	oaz1b	NM_194432	0.0977783		2	ap1s3b	NM_001004635	0.164044		2	NM_001278799	NM_001278799	0.0649686		2	jun	NM_199987	0.0383911		2	kif3cb	NM_001017849	0.0712407		2	ccni	NM_213221	0.0298391
2	ywhae1	NM_212605	0.0975196		2	krt18b	NM_200568	0.163501		2	chrna4b	NM_001048063	0.0649396		2	tph1b	NM_001001843	0.0383785		2	taf12	NM_198368	0.0711482		2	asip1	NM_001128801	0.0297102
2	arf5	NM_199275	0.097431		2	hnrnpabb	NM_213302	0.163031		2	atp5po	NM_001003843	0.0649286		2	eif3ba	NM_001290093	0.0383575		2	tox	NM_001256694	0.070932		2	pcolcea	NM_001030181	0.0296172
2	lsm7	NM_001048006	0.0973239		2	slc25a55a	NM_213408	0.162853		2	mif	NM_001043321	0.0649228		2	nucb2a	NM_201493	0.0382544		2	h1f0	NM_199552	0.070872		2	tma7	NM_001159834	0.0295542
2	tcf12	NM_214816	0.0972438		2	reep3b	NM_200161	0.162214		2	cbx5	NM_001080184	0.0648259		2	cnmd	NM_001126448	0.0382487		2	traf4a	NM_205762	0.0708203		2	prdx2	NM_001002468	0.029502
2	ost4	NM_001302743	0.0972221		2	srsf5a	NM_200867	0.162025		2	zfp36l2	NM_207055	0.0647988		2	smyhc3	NM_001136523	0.0382436		2	smc1al	NM_212810	0.0705763		2	gstm.1	NM_212676	0.0294579
2	psma4	NM_214697	0.0969862		2	golim4a	NM_001098192	0.161704		2	ccnd2a	NM_001089445	0.0646486		2	eif2s1b	NM_131800	0.0381307		2	celf3a	NM_131494	0.0705313		2	frzb	NM_130943	0.0294303
2	srsf11	NM_199576	0.0969279		2	hdac1	NM_173236	0.161536		2	ilk	NM_200571	0.0644711		2	vdac3	NM_213246	0.0381221		2	ssr4	NM_001002082	0.0704104		2	emx2	NM_131280	0.029356
2	ube2d2	NM_200959	0.0967904		2	sox21a	NM_131286	0.161451		2	lsm7	NM_001048006	0.0644626		2	flot1b	NM_201456	0.038087		2	rab3c	NM_001002530	0.0703512		2	h2afx1	NM_001005967	0.0292694
2	bcas2	NM_001007774	0.0967597		2	cox7c	NM_199995	0.161293		2	hnrnpa1b	NM_200104	0.0644268		2	COX5B	NM_001002163	0.0380705		2	psmc5	NM_001003740	0.0702633		2	atp5f1b	NM_001024429	0.0291851
2	pcna	NM_131404	0.0967397		2	slc25a3b	NM_213722	0.161278		2	zfp36l1b	NM_199649	0.0644255		2	per1b	NM_212439	0.0380357		2	cbx5	NM_001080184	0.0702204		2	cd63	NM_199543	0.0291006
2	psma5	NM_205708	0.0964488		2	pomp	NM_001003424	0.160643		2	entpd1	NM_001003545	0.0643977		2	ube2e3	NM_200921	0.0379579		2	tubb4b	NM_198809	0.0699341		2	atp5l	NM_199757	0.0290383
2	atp5md	NM_001200033	0.096149		2	ppp1r13l	NM_001014320	0.160571		2	stk17al	NM_001077729	0.064363		2	atp5fa1	NM_001077355	0.0379377		2	api5	NM_199540	0.0697497		2	vdac2	NM_199585	0.0289473
2	tmem167a	NM_001023581	0.0960585		2	ywhaqb	NM_201484	0.160571		2	rab2a	NM_201454	0.0642733		2	itga6b	NM_001013448	0.0379074		2	lmo4b	NM_212689	0.0695879		2	ptbp1b	NM_001122654	0.0289028
2	pmp22b	NM_001040355	0.0957689		2	mapk12a	NM_131407	0.160532		2	ostc	NM_200269	0.0641532		2	abca1a	NM_001309465	0.0378415		2	fthl27	NM_001002378	0.0694247		2	rwdd1	NM_001002535	0.0288707
2	rab2a	NM_201454	0.0957021		2	fblim1	NM_001077303	0.160158		2	atp5f1d	NM_199968	0.0641188		2	eif1b	NM_199588	0.0377475		2	lsm12b	NM_213148	0.069413		2	atp5pb	NM_001005960	0.028817
2	phf5a	NM_173266	0.0955839		2	eif4ebp2	NM_212803	0.160065		2	anp32b	NM_212603	0.0640792		2	entpd1	NM_001003545	0.0377275		2	cdkn1ca	NM_001002040	0.0693907		2	rab2a	NM_201454	0.02872
2	cldn11a	NM_001002624	0.095407		2	tmem59	NM_001111188	0.159795		2	aldob	NM_194367	0.0640791		2	si:ch1073-291c23.2	NM_001327806	0.0376768		2	tmsb4x	NM_001130697	0.0689896		2	dad1	NM_001100439	0.0286183
2	srsf7a	NM_205673	0.0953244		2	fam169aa	NM_001045367	0.159597		2	snrpb	NM_205667	0.0640744		2	srsf5a	NM_200867	0.0376566		2	sox11a	NM_131336	0.0689364		2	crtap	NM_001001406	0.0286091
2	naa10	NM_213334	0.0952897		2	eif3i	NM_212990	0.159404		2	arl4ab	NM_200318	0.0639943		2	reep5	NM_200058	0.0376505		2	tspan7	NM_214774	0.0689248		2	cct6a	NM_201290	0.0285661
2	igf2b	NM_001001815	0.0952843		2	snrpb	NM_205667	0.158797		2	atp5mc3a	NM_201176	0.0639898		2	pfn2l	NM_201466	0.0376316		2	tp53inp2	NM_001326480	0.0688727		2	add1	NM_001079958	0.0285183
2	rbbp4	NM_212595	0.0952834		2	pdlim1	NM_001017870	0.158551		2	zgc:113307	NM_001020724	0.0638239		2	tpcn2	NM_001077722	0.0375513		2	psma5	NM_205708	0.0687903		2	setb	NM_201468	0.0284499
2	ube2v2	NM_213515	0.0952714		2	pttg1ipa	NM_001326362	0.158274		2	slc7a3a	NM_001007329	0.0638127		2	mtpn	NM_212972	0.0374978		2	mbd3a	NM_212769	0.0687383		2	pgrmc1	NM_001007392	0.0284376
2	ndufs5	NM_001020633	0.0951352		2	her6	NM_131079	0.158209		2	clu	NM_200802	0.0637944		2	bccip	NM_001013475	0.037404		2	sumo1	NM_213159	0.0686477		2	shox	NM_001126411	0.0284207
2	lasp1	NM_212636	0.0951128		2	ptprfb	NM_001083576	0.158205		2	ccng1	NM_199481	0.063785		2	dacha	NM_152955	0.0373746		2	clvs2	NM_001025545	0.0685408		2	myl12.1	NM_214699	0.0282805
2	ndufb8	NM_200855	0.0950377		2	romo1	NM_200797	0.158202		2	arrdc3a	NM_001080029	0.0635819		2	npm1a	NM_199428	0.0373246		2	gng5	NM_214721	0.0684192		2	tgm2b	NM_212656	0.0281924
2	praf2	NM_001017698	0.0949584		2	zgc:110339	NM_001017792	0.158162		2	slc3a2a	NM_131601	0.0634726		2	h3f3b.1	NM_201101	0.0372776		2	tmem258	NM_200769	0.0683612		2	vamp3	NM_001002073	0.0281529
2	cyyr1	NM_212882	0.0948352		2	rps27l	NM_001172680	0.157933		2	mamdc2a	NM_001130397	0.0634092		2	ucmab	NM_212934	0.0371499		2	slc35g2b	NM_001013563	0.0683306		2	rbp5	NM_199528	0.0280582
2	fabp3	NM_152961	0.094793		2	klf6a	NM_201461	0.157866		2	gpatch8	NM_001328037	0.0633905		2	adh5	NM_131849	0.0371378		2	nsa2	NM_199568	0.068109		2	junba	NM_213556	0.0280198
2	drap1	NM_205541	0.0947693		2	cst14a.2	NM_001103129	0.15752		2	CR318588.4	NR_104060	0.0633724		2	ctnnb2	NM_001001889	0.0370807		2	tmem35	NM_001014313	0.068053		2	rbfox2	NM_214746	0.0279947
2	atp5pf	NM_213307	0.0947253		2	ankrd22	NM_200274	0.157395		2	sec61g	NM_001002499	0.0633713		2	ubl3a	NM_212686	0.0368824		2	sf3b6	NM_001002067	0.0680521		2	ssr1	NM_201327	0.027971
2	banf1	NM_205562	0.0946746		2	pfn2	NM_201336	0.157201		2	tubb2b	NM_001037410	0.0633505		2	tspan4b	NM_001082807	0.0367801		2	uqcrh	NM_001037108	0.0677809		2	csrp2	NM_200897	0.0279647
2	spcs2	NM_001013469	0.0944874		2	sumo2b	NM_001003422	0.15681		2	sfrp2	NM_001077384	0.0632311		2	fbxo32	NM_200917	0.0366637		2	ier5l	NM_199754	0.0676339		2	atp5meb	NM_001098481	0.0279
2	plod3	NM_001044343	0.0943991		2	grhl2a	NM_001326533	0.156755		2	tagln	NM_001045467	0.0632176		2	ppp1cbl	NM_199916	0.0365768		2	si:ch1073-325m22.2	NM_001190806	0.0675434		2	anp32a	NM_199986	0.0278858
2	psma8	NM_213166	0.094323		2	eif2s2	NM_212675	0.156453		2	cx43	NM_131038	0.0628531		2	ak2	NM_212596	0.0364627		2	dad1	NM_001100439	0.0674236		2	sod1	NM_131294	0.0278738
2	fam133b	NM_001080087	0.0942509		2	sult1st1	NM_182941	0.156165		2	f3b	NM_001017728	0.0627296		2	klf7b	NM_001044766	0.0363857		2	csnk1a1	NM_152951	0.0673908		2	si:ch73-46j18.5	NR_036690	0.0278133
2	ncl	NM_001076652	0.0941621		2	dgkaa	NM_001045315	0.156146		2	jun	NM_199987	0.0626891		2	NM_001365219	NM_001365219	0.0363735		2	uqcr10	NM_001302478	0.0673648		2	rpz5	NM_001110124	0.0277505
2	hsp70.3	NM_131397	0.0939011		2	setb	NM_201468	0.155989		2	ubl3a	NM_212686	0.0625242		2	cd63	NM_199543	0.0363672		2	spcs1	NM_001033102	0.0673408		2	msi2a	NM_001320102	0.0277123
2	NM_001362378	NM_001362378	0.0938988		2	lima1a	NM_131664	0.155805		2	gadd45bb	NM_001012386	0.0625096		2	ciarta	NM_001327898	0.0363513		2	myca	NM_131412	0.0673133		2	tmem258	NM_200769	0.0277122
2	lsm4	NM_200696	0.0938671		2	COX5B	NM_001002163	0.155654		2	zfp36l1a	NM_001077153	0.0624962		2	her9	NM_131873	0.0362588		2	sap30l	NM_214703	0.0672994		2	slc1a3a	NM_212640	0.0276947
2	ndufb5	NM_001105596	0.0938069		2	fam32a	NM_001002203	0.155458		2	serpinh1a	NM_001110374	0.0624806		2	s100a10b	NM_213003	0.0361897		2	ppa1b	NM_001017833	0.0672489		2	csrp1a	NM_205567	0.0276556
2	sod1	NM_131294	0.0937569		2	zgc:92481	NM_001004604	0.155154		2	dynll1	NM_213024	0.0624109		2	aldh7a1	NM_212724	0.0361696		2	magoh	NM_001017700	0.0672054		2	nt5dc2	NM_001077143	0.0275768
2	psmb3	NM_001129823	0.0936415		2	atp5f1e	NM_001302742	0.154775		2	jpt1b	NM_205613	0.0623428		2	tubb4b	NM_198809	0.0361233		2	meis2a	NM_131896	0.0670827		2	zgc:113531	NM_001013486	0.027386
2	sar1b	NM_001024377	0.0936119		2	marveld3	NM_200529	0.154472		2	paip2b	NM_200766	0.0621642		2	atp5f1e	NM_001302742	0.0360691		2	cox5ab	NM_001305577	0.0670247		2	ptmaa	NM_194376	0.0273787
2	rab5if	NM_199850	0.0936004		2	degs2	NM_001163366	0.154447		2	bmpr1aa	NM_131621	0.0620814		2	h2afy2	NM_001025502	0.035932		2	ube2na	NM_213486	0.0670051		2	rspo3	NM_001017358	0.0272821
2	snrpd3l	NM_199760	0.0934177		2	calm3b	NM_199570	0.15435		2	hmgb2b	NM_001004674	0.0620146		2	smad6b	NM_001045051	0.0358115		2	rbx1	NM_001083544	0.0669314		2	atp5fa1	NM_001077355	0.027164
2	psmb1	NM_001003889	0.0933859		2	gpx1a	NM_001007281	0.15422		2	snrpf	NM_001003881	0.0617882		2	atp1a3a	NM_131684	0.0357513		2	srsf2a	NM_213382	0.0668534		2	xbp1	NM_131874	0.0270575
2	uqcrq	NM_001002495	0.0933295		2	eif3d	NM_200016	0.154142		2	brd3b	NM_212702	0.0617461		2	rgmd	NM_199573	0.035694		2	atp5l	NM_199757	0.0668234		2	rsrp1	NM_001045308	0.0270145
3	pfn1	NM_001305588	0.612127		3	slc1a2b	NM_199979	0.896192		3	ccnd1	NM_131025	0.381811		3	tmem154	NM_001130587	0.0167401		3	scinla	NM_178131	0.741488		3	cyt1	NM_131107	0.51794
3	col1a2	NM_182968	0.532893		3	fabp7a	NM_131605	0.882972		3	pcna	NM_131404	0.354245		3	creb1a	NM_200909	0.0105201		3	hgd	NM_152966	0.512377		3	krt91	NM_001003445	0.497843
3	krt5	NM_131156	0.514389		3	efhd1	NM_001305594	0.881165		3	cad	NM_001308825	0.35027		3	gpc5a	NM_001302236	0.00950848		3	hpdb	NM_001003742	0.458657		3	cyt1l	NM_001082882	0.495034
3	col1a1b	NM_201478	0.51339		3	acbd7	NM_001128768	0.873658		3	hmgn2	NM_001142543	0.333765		3	frem3	NM_001137659	0.0073314		3	gyg1b	NM_001002062	0.436997		3	pfn1	NM_001305588	0.49371
3	cldni	NM_131768	0.506468		3	glula	NM_181559	0.837913		3	cirbpa	NM_001017797	0.332651		3	dctd	NM_001017639	0.0073214		3	pcbd1	NM_200814	0.420255		3	krt5	NM_131156	0.491624
3	sparc	NM_001001942	0.479913		3	rlbp1a	NM_200705	0.812911		3	mcm7	NM_212569	0.327195		3	appa	NM_131564	0.138164		3	qdpra	NM_001110469	0.387948		3	krtt1c19e	NM_001114342	0.490451
3	tmsb4x	NM_001130697	0.476832		3	ckbb	NM_173222	0.808537		3	hmgb2b	NM_001004674	0.324595		3	actb1	NM_131031	0.143046		3	krt18b	NM_200568	0.37391		3	cldni	NM_131768	0.485095
3	col1a1a	NM_199214	0.470658		3	cavin2a	NM_001277070	0.803754		3	eif5a2	NM_213262	0.305828		3	prkcba	NM_201029	0.0581447		3	timp4.3	NM_001326433	0.358575		3	col1a1b	NM_201478	0.45875
3	epcam	NM_001017593	0.457959		3	crabp1a	NM_182858	0.787663		3	stmn1a	NM_001040375	0.290442		3	mad1l1	NM_200912	0.00421387		3	pitx3	NM_205675	0.343774		3	col5a3b	NM_001190758	0.436834
3	aqp3a	NM_213468	0.454374		3	cahz	NM_131110	0.786214		3	ncl	NM_001076652	0.288126		3	NM_001362619	NM_001362619	0.00623473		3	ttc36	NM_001007388	0.343737		3	col17a1a	NM_001145565	0.417283
3	cotl1	NM_200012	0.446742		3	glulb	NM_182866	0.758648		3	nop58	NM_001009889	0.281926		3	hpf1	NM_001005769	0.0064733		3	krt18a.1	NM_178437	0.332965		3	col1a2	NM_182968	0.4168
3	col11a1a	NM_001083844	0.439953		3	abi3a	NM_001076774	0.718724		3	hnrnpa1b	NM_200104	0.273188		3	pcm1	NM_001115123	0.00762091		3	krt8	NM_200080	0.324434		3	NM_131770	NM_131770	0.414931
3	krt91	NM_001003445	0.437183		3	rhbg	NM_200071	0.706376		3	marcksb	NM_001015060	0.271982		3	acsl1a	NM_001031837	0.0175124		3	alpl	NM_201007	0.302282		3	krt4	NM_131509	0.405031
3	col5a3b	NM_001190758	0.422154		3	ppp1r14aa	NM_001017863	0.702557		3	rrm2	NM_131450	0.258393		3	fat1a	NM_212967	0.0182998		3	si:ch211-225b11.1	NM_001110461	0.298532		3	CU693494.2	NR_111927	0.39709
3	actb1	NM_131031	0.411787		3	atp1a1b	NM_131690	0.699949		3	hnrnpabb	NM_213302	0.256749		3	klf3	NM_131859	0.080514		3	bhmt	NM_001012480	0.282545		3	lamb4	NM_173276	0.388934
3	krtt1c19e	NM_001114342	0.410299		3	eno1a	NM_212722	0.673231		3	hmgb2a	NM_001037424	0.255631		3	rbm47	NM_001114686	0.0122194		3	alcama	NM_131000	0.277489		3	egfl6	NM_001002457	0.361861
3	NM_131770	NM_131770	0.406249		3	cdo1	NM_200741	0.663073		3	fbl	NM_213002	0.252518		3	ugt8	NM_001044325	0.00347353		3	aldob	NM_194367	0.266221		3	zgc:136930	NM_001039819	0.36004
3	col2a1b	NM_001281478	0.399676		3	cldn5b	NM_001006044	0.648037		3	rbbp4	NM_212595	0.25186		3	zcchc7	NM_001301358	0.00872596		3	igf2a	NM_131433	0.256604		3	col1a1a	NM_199214	0.343393
3	s100a10b	NM_213003	0.397434		3	aldocb	NM_194384	0.638249		3	snrpb	NM_205667	0.248863		3	pds5a	NM_200992	0.00555767		3	sgk1	NM_199212	0.254145		3	lgals1l1	NM_001005958	0.339937
3	krt8	NM_200080	0.395045		3	nrgna	NM_001302620	0.627161		3	hnrnpaba	NM_212587	0.248738		3	uso1	NM_200155	0.0093578		3	atp1b1a	NM_131668	0.248637		3	NM_001040297	NM_001040297	0.320628
3	zgc:158343	NM_001080038	0.39487		3	ush1c	NM_001039929	0.614027		3	hmgb1b	NM_001099251	0.248705		3	timmdc1	NM_001017828	0.0068549		3	pitx2	NM_130975	0.245447		3	cfl1l	NM_213639	0.311979
3	tmsb1	NM_001165918	0.367067		3	eml2	NM_001030235	0.610946		3	snrpd1	NM_173252	0.247159		3	pcca	NM_001002746	0.011034		3	fxyd1	NM_001256212	0.234908		3	tmsb1	NM_001165918	0.308504
3	actb2	NM_181601	0.359049		3	anxa13	NM_131774	0.60956		3	h3f3a	NM_212996	0.245317		3	itga6b	NM_001013448	0.262857		3	slc38a2	NM_001045104	0.225374		3	cxl34b.11	NM_001115062	0.302213
3	egfl6	NM_001002457	0.357423		3	tuba1c	NM_001105126	0.608132		3	prmt1	NM_200650	0.243916		3	nt5c2b	NM_001079966	0.00444615		3	prrx1a	NM_214734	0.22331		3	mmp30	NM_001040291	0.300563
3	dnase1l4.1	NM_001003774	0.356089		3	zgc:165604	NM_001098255	0.602533		3	h2afvb	NM_001043323	0.240629		3	dhrsx	NM_001256719	0.00615088		3	actb2	NM_181601	0.213319		3	myh9a	NM_001098177	0.299005
3	cfl1l	NM_213639	0.355487		3	NM_001362554	NM_001362554	0.60247		3	seta	NM_201475	0.240446		3	arl6	NM_001008733	0.00332475		3	aldh9a1a.1	NM_201471	0.211757		3	ecrg4b	NM_001326575	0.294089
3	scinla	NM_178131	0.35497		3	hyal6	NM_001080671	0.597934		3	npm1a	NM_199428	0.236706		3	gab1	NM_001326713	0.00836553		3	fhl2a	NM_001003732	0.192609		3	hcls1	NM_001045006	0.287354
3	spint1a	NM_213152	0.352751		3	pygl	NM_001008538	0.594658		3	atp5f1b	NM_001024429	0.235346		3	smad1	NM_131356	0.0035923		3	msx1b	NM_131260	0.192541		3	zgc:101810	NM_001007772	0.271337
3	NM_001040297	NM_001040297	0.341367		3	sntb1	NM_001002175	0.590812		3	hnrnpa0b	NM_214706	0.232962		3	arhgap10	NM_001045250	0.0133867		3	tnmd	NM_001114413	0.191509		3	rbp4	NM_130920	0.267455
3	ywhaz	NM_212757	0.337434		3	psat1	NM_199819	0.588311		3	snrpf	NM_001003881	0.230353		3	fam193a	NM_001328395	0.00687608		3	rbp4	NM_130920	0.181959		3	zgc:86896	NM_001002100	0.260595
3	tagln2	NM_201576	0.336257		3	spry2	NM_001003842	0.584267		3	rplp2l	NM_001100436	0.229295		3	hpgd	NM_001326541	0.0591338		3	eef1da	NM_001177453	0.18132		3	itgb4	NM_001024386	0.250332
3	lgals3b	NM_214693	0.334312		3	vil1	NM_200238	0.584245		3	mycn	NM_212614	0.22503		3	naa15b	NM_203321	0.0144264		3	chrm2a	NM_178301	0.180185		3	tp63	NM_152986	0.245065
3	st14a	NM_001040351	0.332542		3	tgfb3	NM_194386	0.575547		3	dkc1	NM_001033107	0.224829		3	rgs12b	NM_214724	0.0170929		3	twist1a	NM_130984	0.178937		3	itgb1b.2	NM_212928	0.244088
3	ecrg4b	NM_001326575	0.325302		3	rbpms2b	NM_200259	0.572154		3	rx1	NM_131225	0.223272		3	zdhhc5a	NM_001039640	0.00984579		3	dhrs9	NM_199609	0.170525		3	gstm.3	NM_001162851	0.24377
3	tnn	NM_131036	0.322494		3	s1pr1	NM_131691	0.570889		3	mki67	NM_001277446	0.220355		3	arhgef7b	NM_001008624	0.00772658		3	csf1b	NM_001080076	0.169286		3	col11a1a	NM_001083844	0.234149
3	thy1	NM_001313770	0.319993		3	gapdhs	NM_213094	0.558005		3	hspd1	NM_181330	0.219715		3	ppm1k	NM_001327744	0.00966652		3	zgc:162730	NM_001089404	0.165444		3	zgc:175088	NM_001113798	0.227462
3	myh9a	NM_001098177	0.319849		3	zwi	NM_001159664	0.537282		3	taf15	NM_001079973	0.218215		3	meis1a	NM_131897	0.0254323		3	rps2	NM_213279	0.163601		3	postnb	NM_203421	0.224799
3	oclna	NM_212832	0.301408		3	tuba1a	NM_001190982	0.533057		3	si:ch73-281n10.2	NM_001309644	0.216654		3	tsc2	NM_001328401	0.0033665		3	rpl13a	NM_212784	0.162893		3	itgb1b.1	NM_001034979	0.213686
3	her6	NM_131079	0.300907		3	mmp23bb	NM_001017890	0.525756		3	zic5	NM_205727	0.21646		3	ltv1	NM_001002316	0.0162207		3	fbxo32	NM_200917	0.161505		3	caspb	NM_152884	0.2117
3	CU693494.2	NR_111927	0.300454		3	ywhae1	NM_212605	0.51869		3	syncrip	NM_214696	0.211637		3	zgc:158803	NM_001089547	0.0182263		3	dap1b	NM_131573	0.160734		3	pleca	NM_001100032	0.201131
3	cdh1	NM_131820	0.300258		3	mdka	NM_131070	0.517406		3	pabpc1a	NM_001031676	0.211332		3	olfm2b	NM_213260	0.112485		3	fmoda	NM_001030072	0.160246		3	col2a1b	NM_001281478	0.200872
3	junbb	NM_212750	0.298433		3	slmapb	NM_200177	0.51719		3	atp5fa1	NM_001077355	0.211137		3	thumpd1	NM_205657	0.00788015		3	zgc:153704	NM_001076726	0.160092		3	rac2	NM_001002061	0.197147
3	cldn7b	NM_131637	0.297673		3	tpi1b	NM_153668	0.511963		3	eif4a1a	NM_198366	0.210787		3	tmem39a	NM_199632	0.00519		3	rps26	NM_200025	0.158792		3	tmsb4x	NM_001130697	0.196898
3	itga6b	NM_001013448	0.296594		3	btbd6a	NM_001114925	0.511167		3	NM_200030	NM_200030	0.21062		3	f7l	NM_001089558	0.00459629		3	rpl23a	NM_001001593	0.158466		3	ptgdsb.1	NM_213634	0.195286
3	padi2	NM_200112	0.294897		3	hopx	NM_198209	0.51096		3	setb	NM_201468	0.209916		3	gpa33a	NM_001115105	0.193922		3	rpl22	NM_001037677	0.157798		3	thy1	NM_001313770	0.195014
3	lamb4	NM_173276	0.293998		3	ptmaa	NM_194376	0.508134		3	baz1b	NM_001347672	0.208554		3	hikeshi	NM_001017577	0.0209422		3	prdx2	NM_001002468	0.157752		3	tnn	NM_131036	0.187191
3	krt4	NM_131509	0.289109		3	gpm6aa	NM_213200	0.50638		3	parp1	NM_001044942	0.203805		3	rpl24	NM_173235	0.0835242		3	RPS17	NM_001013455	0.155148		3	capn12	NM_001083063	0.184279
3	rac2	NM_001002061	0.288619		3	arl4d	NM_199644	0.501456		3	rplp1	NM_200029	0.202514		3	eed	NM_001017766	0.00763673		3	alcamb	NM_212634	0.155132		3	s100a10b	NM_213003	0.183819
3	ptgs2a	NM_153657	0.288559		3	mid1ip1l	NM_213439	0.485807		3	ppm1g	NM_201488	0.202242		3	ildr1a	NM_200393	0.00499671		3	rpl4	NM_213107	0.154854		3	icn2	NM_001082957	0.181909
3	abracl	NM_213642	0.287632		3	atp1b3a	NM_131221	0.477944		3	cbx3a	NM_001045402	0.201696		3	f10	NM_201462	0.0150354		3	twist3	NM_130985	0.154272		3	aqp3a	NM_213468	0.18167
3	tp63	NM_152986	0.285908		3	si:dkey-204f11.64	NM_001288641	0.476683		3	serbp1a	NM_214714	0.201234		3	NM_199702	NM_199702	0.00982134		3	ahcy	NM_199218	0.154079		3	anxa1a	NM_181758	0.179946
3	gpa33a	NM_001115105	0.285166		3	gulp1a	NM_001007182	0.471588		3	tubb2b	NM_001037410	0.201073		3	pcid2	NM_001007381	0.00684686		3	rps24	NM_001012316	0.153873		3	capns1a	NM_001017899	0.178226
3	pleca	NM_001100032	0.279569		3	h2afx1	NM_001005967	0.466012		3	cdkn2aipnl	NM_001006055	0.198657		3	dcun1d2b	NM_001002156	0.00578305		3	fth1a	NM_131585	0.153759		3	arhgdig	NM_201157	0.177543
3	capn8	NM_001244080	0.278314		3	pik3ip1	NM_198374	0.465288		3	mcm6	NM_001082849	0.197525		3	gas6	NM_199978	0.0323361		3	fgl2a	NM_001025539	0.153067		3	ptgs2a	NM_153657	0.175276
3	gapdhs	NM_213094	0.277203		3	tubb4b	NM_198809	0.455739		3	igf2bp1	NM_001076559	0.19616		3	atp5pf	NM_213307	0.0286998		3	rps18	NM_173234	0.152803		3	spint1a	NM_213152	0.173448
3	vgll4l	NM_001079998	0.274208		3	cyp2ad3	NM_001025554	0.452863		3	ssb	NM_199547	0.195976		3	mrpl16	NM_001007764	0.00694042		3	rpl3	NM_001001590	0.151829		3	krt97	NM_001002383	0.16834
3	myl12.1	NM_214699	0.274121		3	gfap	NM_131373	0.449827		3	eef2b	NM_200458	0.19527		3	mrpl39	NM_199915	0.00822582		3	rpl39	NM_001002078	0.150901		3	zgc:92380	NM_001003480	0.168241
3	jupa	NM_131177	0.27344		3	foxg1b	NM_212914	0.428886		3	myca	NM_131412	0.194195		3	cyyr1	NM_212882	0.0231642		3	net1	NM_001007767	0.150509		3	anxa2a	NM_181761	0.165654
3	anxa11b	NM_181766	0.27099		3	rhcga	NM_001089577	0.428741		3	smarca5	NM_001081629	0.19313		3	adamts5	NM_001302231	0.0118383		3	rpl12	NM_201584	0.149698		3	kera	NM_001025548	0.165566
3	capns1a	NM_001017899	0.270582		3	six3b	NM_131363	0.427807		3	col15a1b	NM_001172370	0.192436		3	gart	NM_131617	0.0221256		3	calm1a	NM_213351	0.149687		3	itga6b	NM_001013448	0.165276
3	fosab	NM_205569	0.269297		3	id1	NM_131245	0.426144		3	zic2b	NM_001001820	0.19138		3	n6amt1	NM_001002502	0.00513955		3	rps3	NM_201153	0.149506		3	zgc:92360	NM_001002715	0.161279
3	lgals1l1	NM_001005958	0.261151		3	gnai2a	NM_001001818	0.425502		3	sumo3b	NM_001002677	0.191332		3	atp1a1a.1	NM_131686	0.0434794		3	ybx1	NM_001126457	0.148926		3	NM_001177497	NM_001177497	0.154554
3	apoeb	NM_131098	0.259879		3	tob1a	NM_198363	0.425328		3	mybbp1a	NM_001002042	0.191188		3	atp1a1a.3	NM_131688	0.0170107		3	rpl35	NM_173233	0.148826		3	col4a5	NM_001123230	0.153912
3	itgb1b.2	NM_212928	0.255844		3	atp1b3b	NM_131670	0.423039		3	rpsa	NM_201052	0.190834		3	atp1a1a.2	NM_131687	0.0196209		3	rps4x	NM_001005589	0.148408		3	tuba8l2	NM_200691	0.152925
3	ier2a	NM_001142583	0.254319		3	capn1a	NM_200445	0.4203		3	ran	NM_131309	0.190768		3	ggact.1	NM_001077717	0.0135834		3	rpl32	NM_001040043	0.148308		3	itgb3a	NM_001037235	0.151813
3	postnb	NM_203421	0.252431		3	six6b	NM_001020585	0.416983		3	rps9	NM_200852	0.187064		3	slitrk6	NM_001305553	0.0154451		3	rps15a	NM_212762	0.147941		3	actb1	NM_131031	0.149484
3	zgc:153867	NM_213638	0.25118		3	aif1l	NM_198870	0.416476		3	chaf1a	NM_001045013	0.186661		3	spry2	NM_001003842	0.00395715		3	rps8a	NM_214793	0.147768		3	zgc:113223	NM_001013551	0.147767
3	rbp4	NM_130920	0.250661		3	atp5mc1	NM_213028	0.411646		3	rpl7a	NM_200047	0.186585		3	tuba8l2	NM_200691	0.124551		3	rpl27	NM_199724	0.147616		3	si:ch211-105c13.3	NM_001326482	0.146398
3	pak2a	NM_001002717	0.250164		3	nfasca	NM_001145767	0.410141		3	mcm4	NM_198913	0.186568		3	atic	NM_001082796	0.00719852		3	rpl7	NM_213644	0.14749		3	lama5	NM_001039171	0.14369
3	ppib	NM_213019	0.249847		3	sdr16c5b	NM_214771	0.409032		3	anp32b	NM_212603	0.186469		3	cnppd1	NM_199928	0.0228314		3	rps14	NM_200026	0.14747		3	cdh1	NM_131820	0.142443
3	itgb4	NM_001024386	0.249683		3	pfn2l	NM_201466	0.407852		3	ddx39ab	NM_212977	0.186344		3	ube2f	NM_213314	0.0118411		3	rpl5a	NM_199756	0.147291		3	sparc	NM_001001942	0.140272
3	lama5	NM_001039171	0.246648		3	aldoaa	NM_194377	0.401915		3	eif3s10	NM_199820	0.186249		3	mxa	NM_182942	0.0045045		3	rpl18	NM_001003432	0.147139		3	ptk2bb	NM_212570	0.139009
3	arpc3	NM_001002114	0.246458		3	tspan2a	NM_001018150	0.398116		3	rps23	NM_001110121	0.185119		3	arglu1b	NM_200162	0.00536578		3	rpl15	NM_001003447	0.147103		3	cxcl18a.1	NM_001328090	0.138527
3	angptl4	NM_001256203	0.244428		3	pgk1	NM_213387	0.396379		3	ndufa4l	NM_213417	0.184478		3	NR_120315	NR_120315	0.00442003		3	rpl38	NM_001002486	0.146621		3	col28a2a	NM_001159842	0.135832
3	jun	NM_199987	0.242841		3	ldhba	NM_131247	0.38793		3	wfdc1	NM_001100000	0.18205		3	zgc:77849	NM_199602	0.0260559		3	rps28	NM_213034	0.146458		3	cotl1	NM_200012	0.135093
3	glulb	NM_182866	0.240132		3	glud1b	NM_199545	0.385615		3	hsp90ab1	NM_131310	0.180881		3	ugt5b2	NM_001177499	0.0107357		3	rpl36a	NM_001202510	0.146108		3	aep1	NM_001013304	0.133691
3	gstm.3	NM_001162851	0.240028		3	eva1a	NM_001076587	0.38514		3	c1qbp	NM_001017858	0.17998		3	eif3f	NM_001200009	0.0592804		3	rpl36	NM_212952	0.146009		3	zgc:85932	NM_212939	0.13343
3	junba	NM_213556	0.237446		3	rgcc	NM_001002190	0.382828		3	slc6a6b	NM_001037661	0.179516		3	atp1b1b	NM_131671	0.0246531		3	rps26l	NM_200742	0.145796		3	actb2	NM_181601	0.133385
3	NM_201039	NM_201039	0.236657		3	prkab1a	NM_001002632	0.374129		3	dut	NM_001006005	0.179501		3	clta	NM_213045	0.00512073		3	rps15	NM_001001819	0.145789		3	gpa33a	NM_001115105	0.132686
3	capgb	NM_001001594	0.236176		3	dpysl2b	NM_001020517	0.373844		3	rps19	NM_200750	0.177665		3	zgc:77739	NM_200896	0.00346303		3	RPL37A	NM_001105526	0.145541		3	hbegfa	NM_001111226	0.132594
3	cd99	NM_001079980	0.235369		3	rnasekb	NM_001045375	0.373407		3	atp5mc3a	NM_201176	0.177562		3	nansa	NM_206829	0.0102857		3	rps9	NM_200852	0.14536		3	krt15	NM_213523	0.132447
3	hcls1	NM_001045006	0.235335		3	phgdh	NM_199577	0.373247		3	rps11	NM_213377	0.176663		3	elf2b	NM_199219	0.0097323		3	rps7	NM_200752	0.145338		3	zgc:100997	NM_001003605	0.131786
3	anxa5b	NM_181757	0.234649		3	atp5f1b	NM_001024429	0.367165		3	rpl23	NM_200732	0.17642		3	chic2	NM_201120	0.00532011		3	rpl7a	NM_200047	0.144475		3	pak2a	NM_001002717	0.131661
3	id1	NM_131245	0.234157		3	syngr2b	NM_001082858	0.366728		3	NM_001105706	NM_001105706	0.176088		3	fip1l1b	NM_001006042	0.00632168		3	mxra8a	NM_001080582	0.144467		3	ywhaz	NM_212757	0.12833
3	tmem238a	NM_001083074	0.22907		3	psph	NM_001033099	0.36482		3	mdka	NM_131070	0.175321		3	rbpja	NM_198878	0.00390571		3	rps11	NM_213377	0.144325		3	foxq1b	NM_212907	0.125337
3	itm2bb	NM_212976	0.226332		3	actb2	NM_181601	0.363683		3	NM_001362378	NM_001362378	0.175099		3	pi4k2b	NM_001045485	0.00381177		3	rpl29	NM_001243178	0.144288		3	capgb	NM_001001594	0.124099
3	arpc2	NM_212699	0.223545		3	cotl1	NM_200012	0.363011		3	cct3	NM_173250	0.174369		3	fgf20a	NM_001037103	0.0107791		3	rpl34	NM_201122	0.143728		3	pnp5a	NM_213311	0.123497
3	btg1	NM_200020	0.222911		3	gipc2	NM_200930	0.362627		3	nasp	NM_199782	0.174078		3	vps37a	NM_199990	0.00628824		3	rps16	NM_001076732	0.143507		3	anxa1c	NM_181760	0.122034
3	txn	NM_001002461	0.222805		3	ywhabl	NM_199562	0.362194		3	anp32a	NM_199986	0.173025		3	frg1	NM_001017793	0.00887516		3	rpl18a	NM_201060	0.143428		3	lgals3b	NM_214693	0.121551
3	mcl1b	NM_194394	0.222223		3	msi1	NM_001013516	0.361398		3	etf1b	NM_201460	0.172109		3	asah1b	NM_200577	0.0162102		3	rps10	NM_201146	0.143233		3	olfm2b	NM_213260	0.119508
3	wu:fj16a03	NM_001308554	0.222193		3	vdac1	NM_001001404	0.35109		3	rps20	NM_213204	0.171988		3	casp3a	NM_131877	0.00379518		3	sesn1	NM_001002660	0.143098		3	st14a	NM_001040351	0.118694
3	dlx3b	NM_131322	0.221784		3	hey1	NM_212561	0.350678		3	pa2g4b	NM_212641	0.171784		3	exosc9	NM_001006077	0.00475287		3	rps3a	NM_200059	0.143055		3	perp	NM_001256207	0.115491
3	btg2	NM_130922	0.221042		3	atp5pb	NM_001005960	0.347959		3	rpl29	NM_001243178	0.171083		3	polr1e	NM_001020704	0.00582717		3	ppiaa	NM_212758	0.142802		3	epcam	NM_001017593	0.113135
3	tcima	NM_001013472	0.218925		3	slc3a2a	NM_131601	0.344693		3	rpl34	NM_201122	0.17104		3	smc2	NM_199542	0.0039569		3	rpl13	NM_198143	0.142591		3	tmem238a	NM_001083074	0.112715
3	ptgdsb.1	NM_213634	0.218121		3	gas1b	NM_001077801	0.343585		3	abcf1	NM_213186	0.170228		3	tma16	NM_001177745	0.0168083		3	rpl31	NM_001040052	0.142375		3	actn1	NM_001168286	0.112236
3	cyp2aa6	NM_001199969	0.216714		3	ppdpfb	NM_200008	0.341309		3	rps5	NM_173232	0.169605		3	kdm4c	NM_001083851	0.00510094		3	rpl26	NM_213113	0.14235		3	ppl	NM_001137666	0.110383
3	pnrc2	NM_001130192	0.215674		3	epdr1	NM_001002416	0.340508		3	mcm2	NM_173257	0.169178		3	uchl1	NM_201477	0.00403945		3	rpl14	NM_001002866	0.142295		3	ckap4	NM_213265	0.110254
3	sult2st1	NM_198914	0.215039		3	tox	NM_001256694	0.338909		3	tktb	NM_198070	0.16912		3	anxa5b	NM_181757	0.0595991		3	rps13	NM_001002079	0.142248		3	entpd3	NM_001083581	0.109033
3	zgc:101810	NM_001007772	0.214174		3	rbpms2a	NM_001002409	0.338162		3	ipo7	NM_200905	0.168957		3	gtf2e2	NM_212731	0.010066		3	ldhba	NM_131247	0.142227		3	pkp3a	NM_001045280	0.106566
3	rplp2	NM_212743	0.214108		3	tjp2b	NM_001002366	0.337954		3	rps7	NM_200752	0.168153		3	rfc1	NM_001089491	0.00834659		3	rps6	NM_001003728	0.142088		3	snap23.2	NM_001037117	0.105282
3	cd9b	NM_213428	0.212842		3	cst3	NM_001031673	0.33564		3	rps14	NM_200026	0.168083		3	lias	NM_001110401	0.00435155		3	rps25	NM_200815	0.142088		3	cyp2aa6	NM_001199969	0.103301
3	dennd2da	NM_001077294	0.21245		3	sri	NM_200373	0.335103		3	eef1a1l1	NM_131263	0.167793		3	smim14	NM_205602	0.0102134		3	rpl10a	NM_199636	0.141821		3	itm2bb	NM_212976	0.102484
3	igfbp5b	NM_001126463	0.210649		3	dpysl5a	NM_001018149	0.333169		3	rps3a	NM_200059	0.167204		3	rpl9	NM_001003861	0.0559775		3	rpl24	NM_173235	0.141677		3	cast	NM_001130591	0.100787
3	hsp70.3	NM_131397	0.210489		3	ccdc85ca	NM_001045384	0.33264		3	ptmab	NM_001098730	0.167108		3	rps3a	NM_200059	0.0889384		3	rpl9	NM_001003861	0.141656		3	apoeb	NM_131098	0.100653
3	ppiaa	NM_212758	0.210379		3	zgc:174888	NM_001113584	0.332112		3	rad21a	NM_199595	0.166276		3	sh3d19	NM_001020773	0.0246346		3	rps27a	NM_200502	0.141444		3	hdlbpa	NM_201474	0.100404
3	actn1	NM_001168286	0.210218		3	hist2h2l	NM_200117	0.331004		3	NM_200251	NM_200251	0.16589		3	arfip1	NM_213368	0.0518926		3	rplp1	NM_200029	0.141307		3	si:ch1073-340i21.3	NM_001305575	0.100181
3	fthl27	NM_001002378	0.209076		3	hp1bp3	NM_001199725	0.330449		3	rpl3	NM_001001590	0.16535		3	lrata	NM_001204131	0.0195235		3	rpl23	NM_200732	0.141144		3	postnb	NM_001077786	0.100166
3	rps2	NM_213279	0.209068		3	h3f3b.1	NM_001017599	0.328859		3	nucks1a	NM_001004601	0.165322		3	pdcd4a	NM_212988	0.0297127		3	myoc	NM_001015062	0.141066		3	cebpb	NM_131884	0.0972876
3	klf6a	NM_201461	0.208979		3	dynll1	NM_213024	0.327801		3	rps25	NM_200815	0.165318		3	ndufb6	NM_200808	0.0123519		3	rpl37	NM_001002069	0.140818		3	chl1a	NM_001163106	0.0972371
3	zgc:92380	NM_001003480	0.208922		3	zfp36l1b	NM_199649	0.327686		3	rpl12	NM_201584	0.165316		3	mtap	NM_200554	0.039441		3	zgc:174904	NM_001177451	0.140341		3	krt17	NM_001083105	0.0968209
3	gadd45ba	NM_213031	0.20859		3	cd82a	NM_212661	0.327554		3	fabp11a	NM_001004682	0.16446		3	coro2a	NM_199643	0.0151136		3	romo1	NM_200797	0.140232		3	sh3d21	NM_001037432	0.0965328
3	cldnh	NM_131767	0.208365		3	slc3a2b	NM_201514	0.32752		3	hspa8	NM_001110403	0.164385		3	anp32b	NM_212603	0.0146961		3	eef1a1l1	NM_131263	0.140081		3	pycard	NM_131495	0.0947339
3	col17a1a	NM_001145565	0.206245		3	si:ch211-286b5.5	NM_001200040	0.327308		3	rps16	NM_001076732	0.164355		3	pspc1	NM_001045258	0.00338455		3	kctd12.1	NM_194405	0.140052		3	hhla2a.1	NM_001014327	0.0942259
3	zgc:101744	NM_001013536	0.205799		3	ddt	NM_001002147	0.327288		3	zgc:114181	NM_001310033	0.163561		3	sugt1	NM_001007361	0.0112627		3	rplp2	NM_212743	0.139889		3	s100v1	NM_001366340	0.091249
3	NR_145818	NR_145818	0.205062		3	cyp26a1	NM_131146	0.327085		3	rpl4	NM_213107	0.163534		3	pwp2h	NM_213047	0.00704869		3	rpsa	NM_201052	0.139817		3	krt96	NM_001199952	0.0910807
3	ptmaa	NM_194376	0.204403		3	naalad2	NM_200277	0.32619		3	rps8a	NM_214793	0.163361		3	cbsa	NM_001111232	0.00694048		3	rpl8	NM_200713	0.139695		3	eef1da	NM_001177453	0.0905641
3	arhgdig	NM_201157	0.20419		3	sncga	NM_001017567	0.325284		3	tubb4b	NM_198809	0.163353		3	gemin8	NM_001007317	0.0074553		3	rpl21	NM_001002155	0.139593		3	NR_145818	NR_145818	0.0899085
3	NM_200030	NM_200030	0.203134		3	rx1	NM_131225	0.32392		3	banf1	NM_205562	0.162818		3	tm9sf2	NM_212728	0.0172667		3	rpl28	NM_201061	0.139501		3	itgav	NM_001033721	0.0894251
3	igfbp1a	NM_173283	0.202996		3	h3f3c	NM_200003	0.323357		3	rps29	NM_212953	0.162755		3	zc3h13	NM_200522	0.0160131		3	rpl35a	NM_001002487	0.139355		3	NM_001115107	NM_001115107	0.0879285
3	cxcl14	NM_131627	0.202561		3	atp5po	NM_001003843	0.319242		3	rpl36a	NM_001202510	0.16244		3	MZT1	NM_001302806	0.00382925		3	mibp2	NM_198877	0.138672		3	arpc5b	NM_201509	0.0858334
3	igfbp7	NM_212924	0.202057		3	oaz1b	NM_194432	0.317806		3	rps27a	NM_200502	0.162139		3	dlx2b	NM_131297	0.00590135		3	rpl11	NM_001002139	0.138429		3	jupa	NM_131177	0.0854668
3	rplp0	NM_131580	0.201979		3	rac1a	NM_199771	0.316675		3	eif4g1a	NM_001080200	0.162031		3	dpcd	NM_001045377	0.00366596		3	eif3g	NM_200999	0.138364		3	NM_207097	NM_207097	0.0846399
3	rps20	NM_213204	0.200156		3	fosab	NM_205569	0.316479		3	slc38a4	NM_001005944	0.162015		3	poll	NM_213243	0.00324806		3	btf3	NM_001076558	0.138335		3	col18a1a	NM_001349195	0.084002
3	pvalb8	NM_182937	0.199629		3	slc9a3r1a	NM_212707	0.316059		3	ppa1b	NM_001017833	0.161946		3	anos1a	NM_131358	0.00975631		3	rps5	NM_173232	0.138008		3	arpc2	NM_212699	0.0834646
3	zgc:162730	NM_001089404	0.199433		3	ywhaqa	NM_201513	0.315933		3	TXN	NM_200023	0.161558		3	cd99	NM_001079980	0.088319		3	cldn11a	NM_001002624	0.137645		3	frem2b	NM_001137661	0.0825926
3	arpc5b	NM_201509	0.198893		3	histh1l	NM_001017660	0.31571		3	rpl5b	NM_001002106	0.161326		3	chmp2bb	NM_212904	0.0243467		3	rps20	NM_213204	0.137176		3	zgc:153867	NM_213638	0.0825011
3	rpl3	NM_001001590	0.198681		3	pisd	NM_001079702	0.313663		3	rpl26	NM_213113	0.161294		3	kctd12.2	NM_001034019	0.0142573		3	serbp1a	NM_214714	0.136387		3	tagln2	NM_201576	0.081976
3	zgc:92027	NM_001005585	0.198127		3	cldn12	NM_131773	0.313311		3	tuba8l4	NM_200185	0.161087		3	tpt1	NM_198140	0.0780338		3	uba52	NM_001037113	0.135788		3	dlx4a	NM_131300	0.0812196
3	atox1	NM_001256633	0.19805		3	atp6v1g1	NM_199934	0.313175		3	rpl10	NM_200027	0.161082		3	gpalpp1	NM_001003473	0.00426424		3	zgc:153867	NM_213638	0.135224		3	rps29	NM_212953	0.0811055
3	calm2b	NM_214736	0.197959		3	vamp3	NM_001002073	0.313014		3	rpl8	NM_200713	0.160939		3	gtf2f2a	NM_001002127	0.00663356		3	eef1b2	NM_199949	0.134673		3	rplp2	NM_212743	0.0804196
3	rpl39	NM_001002078	0.196989		3	tktb	NM_198070	0.312799		3	rpl28	NM_201061	0.160916		3	lsm6	NM_001002077	0.00962415		3	rps27.2	NM_200765	0.134367		3	cpm	NM_001017591	0.0800552
3	sri	NM_200373	0.196739		3	ndufa4	NM_213025	0.312711		3	faua	NM_200737	0.159956		3	galnt7	NM_001020641	0.00586601		3	rack1	NM_131444	0.133954		3	rpl5a	NM_199756	0.0787467
3	plcd1b	NM_200068	0.195558		3	myl6	NM_001005955	0.312703		3	rps24	NM_001012316	0.159904		3	hmgb2a	NM_001037424	0.0194481		3	rpl30	NM_200028	0.133735		3	NM_201039	NM_201039	0.0785294
3	rps3a	NM_200059	0.195508		3	atp5mc3a	NM_201176	0.311186		3	hnrnpa0l	NM_001281721	0.159554		3	spcs3	NM_212948	0.0109966		3	rps23	NM_001110121	0.133621		3	pls3	NM_001002326	0.0782697
3	rpl11	NM_001002139	0.195225		3	zgc:162816	NM_001089489	0.309176		3	rpl37	NM_001002069	0.159505		3	cntf	NM_001145632	0.0032535		3	faua	NM_200737	0.133527		3	hspa8	NM_001110403	0.0780105
3	itgb1b.1	NM_001034979	0.194947		3	inhbab	NM_001018156	0.308782		3	rplp0	NM_131580	0.159444		3	aip	NM_214712	0.0131289		3	rsl24d1	NM_212993	0.133009		3	eef2b	NM_200458	0.0777093
3	capzb	NM_199935	0.194929		3	hmgn6	NM_001161336	0.308592		3	gar1	NM_200975	0.159438		3	cdk2ap2	NM_001009898	0.00327254		3	rplp2l	NM_001100436	0.132557		3	rps2	NM_213279	0.0777023
3	tpt1	NM_198140	0.194902		3	scocb	NM_001005966	0.307762		3	rps6	NM_001003728	0.159333		3	ing2	NM_001002448	0.00361681		3	rpl5b	NM_001002106	0.132455		3	rpl39	NM_001002078	0.077671
3	appa	NM_131564	0.194846		3	wasf3b	NM_001080590	0.307238		3	mcm5	NM_178436	0.158264		3	TXN	NM_200023	0.055863		3	rpl19	NM_213208	0.132269		3	igfbp5b	NM_001126463	0.0774776
3	arpc4l	NM_001003762	0.19469		3	gng12a	NM_213312	0.306187		3	rpl18a	NM_201060	0.157851		3	hmx4	NM_001045371	0.00326098		3	adh5	NM_131849	0.131244		3	zgc:162509	NM_001083816	0.0772855
3	cavin2b	NM_001004584	0.194657		3	gnb1a	NM_212609	0.30413		3	rpl13	NM_198143	0.15784		3	htt	NM_131018	0.00881892		3	rps29	NM_212953	0.130272		3	abracl	NM_213642	0.0765446
3	dcn	NM_131697	0.194151		3	oaz1a	NM_194264	0.303973		3	rpl18	NM_001003432	0.157571		3	paip2b	NM_200766	0.0316142		3	rps19	NM_200750	0.130006		3	eef1a1l1	NM_131263	0.0762941
3	zgc:136930	NM_001039819	0.193998		3	cyp26c1	NM_001029951	0.303676		3	rps28	NM_213034	0.15729		3	bdh2	NM_001017809	0.0129984		3	nsa2	NM_199568	0.129999		3	appa	NM_131564	0.0760809
3	rsrp1	NM_001045308	0.193873		3	ywhah	NM_213164	0.303494		3	rpl35a	NM_001002487	0.157159		3	suclg1	NM_001002577	0.0127382		3	rpl10	NM_200027	0.129452		3	slc38a5b	NM_001002648	0.0760514
3	ctsla	NM_212584	0.192841		3	ppiab	NM_001328424	0.303183		3	rps21	NM_201191	0.156891		3	timm10	NM_001002678	0.00794323		3	rps17	NM_200845	0.128621		3	stx11b.1	NM_200862	0.0758673
3	aplnra	NM_001075105	0.192562		3	gpia	NM_144763	0.303166		3	nop10	NM_001003868	0.1567		3	crybb1l2	NM_001100437	0.00476336		3	rplp0	NM_131580	0.12823		3	zgc:162730	NM_001089404	0.0758605
3	cldnb	NM_131763	0.192426		3	glo1	NM_213151	0.302768		3	nolc1	NM_001256652	0.155826		3	slc43a1b	NM_001083000	0.0623297		3	rps21	NM_201191	0.128088		3	rpl35	NM_173233	0.0756798
3	rps15	NM_001001819	0.192395		3	atp5f1d	NM_199968	0.302027		3	rpl35	NM_173233	0.155709		3	med19b	NM_001003416	0.00466292		3	rps27.1	NM_001159528	0.127708		3	myl12.1	NM_214699	0.0753909
3	ppiab	NM_001328424	0.192005		3	cx43	NM_131038	0.301731		3	si:ch211-251b21.1	NM_001144802	0.155441		3	tmx2b	NM_001002113	0.00380752		3	eef1g	NM_173263	0.127549		3	rps26l	NM_200742	0.0752216
3	rpl19	NM_213208	0.191695		3	zgc:92027	NM_001005585	0.301391		3	calm3b	NM_199570	0.154953		3	ndufs8a	NM_213139	0.00877741		3	glrx	NM_001005942	0.127476		3	meis1b	NM_131893	0.0750136
3	rps28	NM_213034	0.191545		3	atp5f1e	NM_001302742	0.299614		3	rrm1	NM_131455	0.154688		3	si:dkey-28b4.7	NM_001256200	0.00897448		3	lxn	NM_001008596	0.127413		3	cd99	NM_001079980	0.0750025
3	eef1a1l1	NM_131263	0.191285		3	gnai2b	NM_199842	0.298934		3	rps4x	NM_001005589	0.154567		3	kdm2aa	NM_001081692	0.00676018		3	hsp90ab1	NM_131310	0.127222		3	rpl37	NM_001002069	0.074969
3	RPL37A	NM_001105526	0.19107		3	ndufb9	NM_001017880	0.296974		3	tcp1	NM_131230	0.154517		3	si:dkey-9i23.15	NM_001145559	0.00581668		3	eif3f	NM_001200009	0.127147		3	nrg2a	NM_001099254	0.0747338
3	rpsa	NM_201052	0.190446		3	atp5f1c	NM_200041	0.293389		3	hmgn6	NM_001161336	0.154467		3	dnaja1	NM_199662	0.00481969		3	cnn3a	NM_199753	0.126385		3	RPL37A	NM_001105526	0.0745683
3	itm2ba	NM_199646	0.189983		3	h1f0	NM_199552	0.293221		3	slc25a5	NM_173247	0.154257		3	rps6	NM_001003728	0.091264		3	rps12	NM_001282177	0.126193		3	padi2	NM_200112	0.0745059
3	rpl10	NM_200027	0.189937		3	itm2ba	NM_199646	0.292036		3	rpl27	NM_199724	0.154095		3	ddx39aa	NM_001328342	0.0129565		3	eif3k	NM_001017583	0.12617		3	rpl15	NM_001003447	0.0744767
3	rpl15	NM_001003447	0.189769		3	rx3	NM_131227	0.290486		3	snu13b	NM_199535	0.154011		3	atf7ip	NM_001077603	0.0138482		3	aldh6a1	NM_001002374	0.126004		3	ddx21	NM_001127335	0.0744705
3	ccng1	NM_199481	0.18968		3	mllt11	NM_001159984	0.289668		3	rack1	NM_131444	0.153787		3	trappc5	NM_001002482	0.00633907		3	atp5mc3b	NM_131761	0.125894		3	rpl36a	NM_001202510	0.0743655
3	rps19	NM_200750	0.189211		3	pgp	NM_212726	0.288724		3	rps2	NM_213279	0.153751		3	serhl	NM_199615	0.00366925		3	vdac3	NM_213246	0.124885		3	rpl31	NM_001040052	0.0742243
3	rpl7a	NM_200047	0.18907		3	ubc	NM_001077804	0.287864		3	ssrp1a	NM_212802	0.153252		3	sox1b	NM_001037662	0.00613197		3	pabpc1a	NM_001031676	0.123937		3	rpl35a	NM_001002487	0.0741433
3	rps27.1	NM_001159528	0.189031		3	plekhg7	NM_001328211	0.286491		3	cadm3	NM_001045246	0.153196		3	kpna3	NM_201320	0.00543853		3	zfhx3	NM_001365188	0.123726		3	rplp2l	NM_001100436	0.0735265
3	rpl7	NM_213644	0.18878		3	zgc:110796	NM_001013333	0.284129		3	rps26l	NM_200742	0.152957		3	agpat3	NM_213425	0.0272083		3	ddx21	NM_001127335	0.123693		3	rps28	NM_213034	0.0730231
3	kctd5a	NM_207049	0.188612		3	atp5pd	NM_200702	0.284062		3	kpnb1	NM_001037702	0.152901		3	mhc1zba	NM_001110118	0.0676671		3	slc25a5	NM_173247	0.123583		3	rps24	NM_001012316	0.072795
3	tpm3	NM_201492	0.188535		3	cox7c	NM_199995	0.28221		3	snrpe	NM_201004	0.152782		3	msx1b	NM_131260	0.0117281		3	nop53	NM_001079946	0.12352		3	rps19	NM_200750	0.0726274
3	wls	NM_213146	0.188319		3	cox5aa	NM_001024403	0.282163		3	hnrnpub	NM_001033595	0.152375		3	atp5md	NM_001200033	0.0197017		3	anxa4	NM_181764	0.123095		3	zgc:193505	NM_001128697	0.072627
3	arpc4	NM_205537	0.187981		3	si:ch73-281n10.2	NM_001309644	0.28194		3	dlc	NM_130944	0.152201		3	pdcd11	NM_001089368	0.0519883		3	sod1	NM_131294	0.122841		3	tuba8l	NM_212772	0.0725796
3	rplp1	NM_200029	0.187697		3	sgk3	NM_001110467	0.27838		3	ahcy	NM_199218	0.151865		3	col17a1a	NM_001145565	0.422417		3	tpt1	NM_198140	0.12163		3	abca1b	NM_001114586	0.0725263
3	tax1bp3	NM_213470	0.186982		3	cox6c	NM_001204124	0.277081		3	rpl13a	NM_212784	0.151758		3	lef1	NM_131426	0.00488446		3	eef2b	NM_200458	0.121504		3	rpl28	NM_201061	0.072524
3	hsp90ab1	NM_131310	0.186704		3	zgc:56628	NM_200272	0.27539		3	cct2	NM_201455	0.151532		3	hadh	NM_001003515	0.0200262		3	hspa8	NM_001110403	0.121476		3	neu3.2	NM_001003644	0.0723773
3	rpl12	NM_201584	0.186633		3	zgc:153426	NM_001076715	0.274632		3	eif3c	NM_213463	0.150914		3	gstcd	NM_001024462	0.006604		3	gtpbp4	NM_199851	0.120916		3	rpl14	NM_001002866	0.0723412
3	rpl34	NM_201122	0.186528		3	pcbp2	NM_201192	0.272986		3	rps10	NM_201146	0.150861		3	npnta	NM_001145580	0.0241033		3	hmgn7	NM_001080033	0.120842		3	rpl18a	NM_201060	0.0722567
3	rpl10a	NM_199636	0.186486		3	cst14a.2	NM_001103129	0.272946		3	rps15a	NM_212762	0.150851		3	aimp1a	NM_001045851	0.0154121		3	NM_200030	NM_200030	0.120177		3	rpl26	NM_213113	0.0722359
3	rplp2l	NM_001100436	0.185624		3	skp1	NM_200743	0.272906		3	rps13	NM_001002079	0.150446		3	otx2a	NM_131215	0.0251236		3	slc1a3a	NM_212640	0.119227		3	lxn	NM_001008596	0.0722238
3	hdlbpa	NM_201474	0.185152		3	carhsp1	NM_200562	0.272097		3	cox4i1	NM_214701	0.149776		3	srd5a2a	NM_001017703	0.00335255		3	eif4ebp3	NM_001007354	0.119117		3	si:dkey-7c18.24	NM_001082832	0.0718884
3	ppdpfb	NM_200008	0.185152		3	capzb	NM_199935	0.270094		3	zic2a	NM_131558	0.149766		3	spast	NM_212915	0.00463666		3	eif3ha	NM_001003763	0.1189		3	rpl23	NM_200732	0.071808
3	pitpnc1b	NM_001007444	0.185143		3	bckdk	NM_213060	0.269715		3	rps15	NM_001001819	0.14927		3	dpy30	NM_001002438	0.0128886		3	pmp22a	NM_201311	0.118461		3	fras1	NM_001130840	0.0717358
3	rps27a	NM_200502	0.185121		3	cox7b	NM_001130602	0.269323		3	rpl14	NM_001002866	0.149161		3	esf1	NM_199745	0.0324241		3	serf2	NM_001160335	0.118137		3	rps25	NM_200815	0.0714006
3	rpl13a	NM_212784	0.184846		3	pgm1	NM_201025	0.268163		3	ranbp1	NM_212766	0.148893		3	ndufaf5	NM_001082894	0.00702224		3	rbp5	NM_199528	0.117323		3	rpl7	NM_213644	0.0713944
3	litaf	NM_001002184	0.184828		3	cox7a2a	NM_001032728	0.266992		3	rpl39	NM_001002078	0.148852		3	actr2a	NM_213499	0.0106141		3	pno1	NM_200548	0.116064		3	dnase1l4.1	NM_001003774	0.0710196
3	rpl8	NM_200713	0.184643		3	itgb5	NM_001082836	0.266337		3	rpl36	NM_212952	0.148708		3	etaa1	NM_001111157	0.00540465		3	sec61g	NM_001002499	0.115822		3	tpm3	NM_201492	0.0708744
3	rpl26	NM_213113	0.184549		3	itm2cb	NM_199980	0.265609		3	rpl9	NM_001003861	0.148594		3	ppp3r1b	NM_001004553	0.0122288		3	pah	NM_200551	0.114826		3	NM_001365889	NM_001365889	0.0708055
3	cst14a.2	NM_001103129	0.184368		3	emc6	NM_200056	0.265496		3	slc25a3b	NM_213722	0.148239		3	junba	NM_213556	0.0329692		3	eif2s3	NM_212711	0.113766		3	rpl36	NM_212952	0.0707303
3	rpl23	NM_200732	0.184301		3	srsf5a	NM_200867	0.264508		3	top1l	NM_001044324	0.148129		3	rnaseh2a	NM_200226	0.00821781		3	eif3eb	NM_200839	0.113727		3	rpl23a	NM_001001593	0.0705364
3	rpl24	NM_173235	0.184285		3	mcl1b	NM_194394	0.264427		3	rpl24	NM_173235	0.148069		3	snrpb2	NM_001256190	0.00541565		3	frzb	NM_130943	0.113036		3	rps20	NM_213204	0.0701301
3	rps7	NM_200752	0.184192		3	ywhabb	NM_213145	0.264395		3	top2a	NM_001310015	0.147884		3	prdx2	NM_001002468	0.0244019		3	cdon	NM_001081628	0.113033		3	agrn	NM_001177452	0.0700059
3	rps8a	NM_214793	0.18401		3	pim3	NM_001034978	0.263481		3	rnf10	NM_001123255	0.14776		3	rad23aa	NM_001003739	0.00325271		3	tmsb4x	NM_001130697	0.113007		3	rps3a	NM_200059	0.0699533
3	mbpb	NM_001271459	0.183716		3	slc25a3b	NM_213722	0.263404		3	eef1g	NM_173263	0.147505		3	si:ch211-217k17.7	NM_001145359	0.060143		3	eif2s2	NM_212675	0.112161		3	oct2_	NM_001114460	0.0698756
3	cd151l	NM_205650	0.183146		3	ybx1	NM_001126457	0.26276		3	tma7	NM_001159834	0.1474		3	acy3.1	NM_001145361	0.00658683		3	eif5a	NM_213185	0.111942		3	rpl4	NM_213107	0.0698735
3	hspa8	NM_001110403	0.183056		3	atp5meb	NM_001098481	0.262223		3	rpl31	NM_001040052	0.147352		3	abca1a	NM_001309465	0.0144307		3	NR_145818	NR_145818	0.111681		3	btg2	NM_130922	0.0697863
3	rps10	NM_201146	0.182578		3	NM_001080075	NM_001080075	0.261868		3	eef1b2	NM_199949	0.147031		3	patl1	NM_001083028	0.00495546		3	cldn5a	NM_213274	0.111544		3	rpl27	NM_199724	0.0697793
3	mgst3b	NM_001080034	0.182406		3	cavin2b	NM_001004584	0.261033		3	rpl11	NM_001002139	0.14679		3	znf330	NM_213373	0.00378544		3	SERP1	NM_001002573	0.111012		3	pdlim1	NM_001017870	0.0697539
3	rps4x	NM_001005589	0.182266		3	pgam1a	NM_198804	0.260718		3	rpl21	NM_001002155	0.146777		3	cct4	NM_200583	0.0399545		3	vim	NM_131872	0.110851		3	rpl34	NM_201122	0.0696762
3	rps23	NM_001110121	0.182263		3	sh3bgrl2	NM_001002197	0.260136		3	ddx39aa	NM_001328342	0.146762		3	ifngr1	NM_001135979	0.00911314		3	f13a1b	NM_001077154	0.110772		3	rps17	NM_200845	0.0693471
3	perp	NM_001256207	0.182167		3	slc25a5	NM_173247	0.260085		3	rpl7	NM_213644	0.146614		3	capn9	NM_001003501	0.00943939		3	cntfr	NM_001098242	0.110744		3	rps13	NM_001002079	0.0692794
3	rps24	NM_001012316	0.182162		3	uqcr10	NM_001302478	0.259623		3	atp5mc3b	NM_131761	0.145912		3	smdt1b	NM_001326522	0.0480034		3	junba	NM_213556	0.11052		3	rplp0	NM_131580	0.0692757
3	s100v1	NM_001366340	0.182134		3	ppap2d	NM_001079978	0.256524		3	zgc:110540	NM_001014352	0.145687		3	si:ch211-202h22.8	NM_001291935	0.00585356		3	ppdpfb	NM_200008	0.109985		3	rpl30	NM_200028	0.0692019
3	capza1a	NM_212697	0.182015		3	mtpn	NM_212972	0.256403		3	lbr	NM_001002720	0.145255		3	tekt4	NM_001145690	0.00900901		3	ppiab	NM_001328424	0.109082		3	rps14	NM_200026	0.0690973
3	kera	NM_001025548	0.181622		3	calm3b	NM_199570	0.255691		3	nap1l1	NM_201318	0.145078		3	exosc1	NM_001145567	0.0166173		3	tpm4a	NM_213158	0.108729		3	rpl3	NM_001001590	0.0690343
3	rpl18a	NM_201060	0.18137		3	SMIM18	NM_001303054	0.255663		3	uhrf1	NM_213077	0.144558		3	zfyve27	NM_001077291	0.00569408		3	fstl3	NM_001030111	0.108417		3	RPS17	NM_001013455	0.0690249
3	fkbp9	NM_001003520	0.181306		3	zgc:193541	NM_001135972	0.255532		3	rpl19	NM_213208	0.144066		3	khsrp	NM_001089428	0.0151388		3	ppib	NM_213019	0.108177		3	rps10	NM_201146	0.0689723
3	rpl37	NM_001002069	0.181289		3	STMP1	NM_001302634	0.255496		3	hnrnpr	NM_213426	0.143334		3	zgc:136864	NM_001040044	0.0254004		3	cygb1	NM_152952	0.108003		3	rps15a	NM_212762	0.068879
3	lsr	NM_001025472	0.181124		3	eif1b	NM_199588	0.25501		3	cct4	NM_200583	0.142977		3	si:ch211-286b5.5	NM_001200040	0.0186651		3	ube2e3	NM_200921	0.107889		3	rplp1	NM_200029	0.068846
3	rpl13	NM_198143	0.180841		3	sdhb	NM_001098740	0.254254		3	eif3ba	NM_001290093	0.142226		3	ndufb7	NM_200848	0.0216399		3	idh2	NM_199564	0.106498		3	cavin1b	NM_001114549	0.0688398
3	slc25a5	NM_173247	0.179479		3	ak1	NM_001003993	0.253515		3	mab21l1	NM_152974	0.142207		3	dnajb1b	NM_199773	0.059573		3	eif2s1b	NM_131800	0.106303		3	rps6	NM_001003728	0.0687352
3	tuba8l4	NM_200185	0.179428		3	zgc:112332	NM_001020683	0.253069		3	mcm3	NM_212567	0.141873		3	asf1bb	NM_214757	0.00658151		3	eif3s6ip	NM_213128	0.105583		3	rps15	NM_001001819	0.0687045
3	rps16	NM_001076732	0.179226		3	atp5fa1	NM_001077355	0.250578		3	RPS17	NM_001013455	0.141773		3	slc25a10	NM_201172	0.0036869		3	ctnnb1	NM_131059	0.105554		3	rpl13	NM_198143	0.0686465
3	tob1a	NM_198363	0.179046		3	cfl1	NM_213641	0.249904		3	rpl15	NM_001003447	0.14165		3	trim35-1	NM_001018146	0.00822094		3	gas1a	NM_001111220	0.10501		3	dlx3b	NM_131322	0.0685412
3	rpl36a	NM_001202510	0.17903		3	cadm4	NM_001007428	0.249662		3	NM_001366790	NM_001366790	0.141541		3	caspb	NM_152884	0.0900021		3	junbb	NM_212750	0.104912		3	myof	NM_200875	0.068474
3	rpl36	NM_212952	0.178469		3	prtfdc1	NM_199518	0.248559		3	ggctb	NM_213005	0.14062		3	COLGALT1	NM_001110522	0.00494863		3	krt94	NM_001077454	0.104291		3	cst14b.1	NM_001077274	0.0684728
3	agr2	NM_001012481	0.178279		3	pora	NM_001034982	0.248247		3	hcfc1b	NM_001128537	0.139895		3	caspbl	NM_001145592	0.00900901		3	gsta.1	NM_213394	0.103856		3	rpl11	NM_001002139	0.0684573
3	twf1a	NM_199725	0.178242		3	stk17a	NM_001089337	0.247845		3	rpl32	NM_001040043	0.139761		3	slc27a1b	NM_001077248	0.0117482		3	gcga	NM_001271770	0.103074		3	rps4x	NM_001005589	0.0683678
3	rps13	NM_001002079	0.178154		3	zgc:101744	NM_001013536	0.247313		3	vdac2	NM_199585	0.139275		3	zgc:174890	NM_001122845	0.00563579		3	eif3m	NM_001024735	0.1029		3	junbb	NM_212750	0.0683064
3	rps6	NM_001003728	0.178115		3	marcksb	NM_001015060	0.247278		3	nhp2	NM_212597	0.138832		3	si:ch73-236c18.9	NM_001113627	0.00408057		3	rsl1d1	NM_001326710	0.10223		3	rps27a	NM_200502	0.0682825
3	rps26l	NM_200742	0.177628		3	lratd1	NM_200618	0.247257		3	zgc:153115	NM_001077329	0.138829		3	tmed1b	NM_001080640	0.00581133		3	nanos1	NM_001305661	0.101698		3	apbb1ip	NM_200634	0.0682623
3	nfkbiab	NM_199629	0.17762		3	vim	NM_131872	0.246643		3	myg1	NM_001309488	0.138754		3	NM_213242	NM_213242	0.0167825		3	selenow1	NM_178287	0.101635		3	efhd2	NM_001326493	0.0681915
3	col28a2a	NM_001159842	0.17759		3	her6	NM_131079	0.24593		3	ccna2	NM_152949	0.138624		3	NM_205706	NM_205706	0.00998398		3	gpc1a	NM_001037373	0.101444		3	rpl32	NM_001040043	0.0678839
3	lasp1	NM_212636	0.177533		3	slc25a10	NM_201172	0.245893		3	cfl1	NM_213641	0.138378		3	pin1	NM_200748	0.0234804		3	ndufa4l	NM_213417	0.100959		3	rpl7a	NM_200047	0.0677783
3	rps11	NM_213377	0.176842		3	pdgfaa	NM_194426	0.243943		3	rpl30	NM_200028	0.138281		3	cdc37	NM_201038	0.00588056		3	lmx1bb	NM_001025167	0.100829		3	rps7	NM_200752	0.0675442
3	anxa4	NM_181764	0.176829		3	ndufb4	NM_213033	0.243574		3	NR_145818	NR_145818	0.138104		3	akap8l	NM_213219	0.0154785		3	hdlbpa	NM_201474	0.100748		3	serbp1a	NM_214714	0.0673168
3	rpl35	NM_173233	0.176818		3	hsd11b2	NM_212720	0.24194		3	rps3	NM_201153	0.137886		3	NM_200484	NM_200484	0.00629114		3	ccni	NM_213221	0.0997881		3	pxna	NM_201588	0.0672099
3	zgc:92360	NM_001002715	0.176598		3	anxa11b	NM_181766	0.241372		3	atp5mc1	NM_213028	0.13776		3	lpar2b	NM_001320133	0.00740144		3	pnrc2	NM_001130192	0.0997566		3	rpl8	NM_200713	0.0671491
3	rps9	NM_200852	0.176153		3	dynlt3	NM_205608	0.24134		3	rps27.2	NM_200765	0.137716		3	col5a3b	NM_001190758	0.48587		3	cox4i1	NM_214701	0.0996764		3	rpl19	NM_213208	0.0668552
3	gsnb	NM_001089344	0.176139		3	ndufb5	NM_001105596	0.240837		3	fabp7a	NM_131605	0.136427		3	sp6	NM_205632	0.0432912		3	si:dkey-51e6.1	NM_001030119	0.0995955		3	rps23	NM_001110121	0.0668314
3	rpl31	NM_001040052	0.175617		3	si:ch211-133n4.4	NM_001077376	0.240764		3	cct7	NM_173248	0.135953		3	wnt3a	NM_001007185	0.0280922		3	stk35	NM_001077616	0.0987267		3	rpl38	NM_001002486	0.0667814
3	cebpd	NM_131887	0.175281		3	npc2	NM_173224	0.23988		3	ddx27	NM_001002869	0.135641		3	ccdc18	NM_001365136	0.00457556		3	vdac2	NM_199585	0.0987158		3	eef1b2	NM_199949	0.0667401
3	rps14	NM_200026	0.175084		3	gng5	NM_214721	0.23882		3	cdon	NM_001081628	0.13559		3	ptprfb	NM_001083576	0.0960107		3	sparc	NM_001001942	0.0984722		3	tgfbi	NM_182862	0.0666637
3	rps5	NM_173232	0.174893		3	ppm1la	NM_001077600	0.238491		3	atad3	NM_205703	0.13501		3	arpc5a	NM_194378	0.0312091		3	crlf1a	NM_001002650	0.0981838		3	tgm2b	NM_212656	0.0666281
3	rpl22	NM_001037677	0.174713		3	smox	NM_001328186	0.238107		3	rpl10a	NM_199636	0.13496		3	csnk1g2a	NM_001024379	0.00645485		3	pdgfrl	NM_200314	0.0981673		3	rps18	NM_173234	0.0666005
3	rps3	NM_201153	0.174605		3	cdc42	NM_200632	0.237946		3	uba52	NM_001037113	0.134888		3	abcf2a	NM_201315	0.00443736		3	eif3d	NM_200016	0.0976934		3	rps8a	NM_214793	0.0665566
3	rpl28	NM_201061	0.17449		3	idh1	NM_201499	0.23794		3	polr2f	NM_001002544	0.133458		3	gpc1b	NM_201020	0.0219076		3	tob1b	NM_212974	0.0970886		3	uba52	NM_001037113	0.066509
3	col18a1a	NM_001349195	0.174437		3	pdap1b	NM_200210	0.237766		3	srsf1a	NM_213015	0.133164		3	gigyf2	NM_001030161	0.0154953		3	tubb2	NM_001024422	0.0970206		3	rpl21	NM_001002155	0.0661894
3	col4a5	NM_001123230	0.1743		3	uqcrq	NM_001002495	0.237583		3	rpl38	NM_001002486	0.133126		3	rock1	NM_001256634	0.00902704		3	edf1	NM_200745	0.0966213		3	nfkbiaa	NM_213184	0.0657965
3	rack1	NM_131444	0.174078		3	slc7a3a	NM_001007329	0.237094		3	h3f3b.1	NM_201101	0.133101		3	gpt2l	NM_001142774	0.00745312		3	cebpd	NM_131887	0.0965197		3	NM_200030	NM_200030	0.0657532
3	rps18	NM_173234	0.174062		3	acat1	NM_001003746	0.236862		3	srsf2a	NM_213382	0.132816		3	egfra	NM_194424	0.0230366		3	TXN	NM_200023	0.0960435		3	rpl22	NM_001037677	0.0657249
3	rhbdl2	NM_201204	0.173701		3	mmgt1	NM_205599	0.23652		3	rpl5a	NM_199756	0.132286		3	fubp1	NM_213144	0.0108879		3	sdcbp2	NM_212691	0.095747		3	net1	NM_001007767	0.0657205
3	rps17	NM_200845	0.173389		3	ccni	NM_213221	0.236342		3	ppid	NM_001002065	0.132253		3	gipc2	NM_200930	0.0136108		3	RERG	NM_001327837	0.0952937		3	eef1g	NM_173263	0.0654977
3	rpl18	NM_001003432	0.173187		3	ccdc85b	NM_001166154	0.236286		3	eif3ja	NM_201214	0.132233		3	bcl6ab	NM_001100074	0.00346981		3	ran	NM_131309	0.0950107		3	rpl18	NM_001003432	0.0651482
3	ucp2	NM_131176	0.172997		3	junbb	NM_212750	0.236007		3	ppiab	NM_001328424	0.132168		3	wls	NM_213146	0.0865601		3	ak1	NM_001003993	0.094546		3	kitlgb	NM_001018127	0.0650887
3	cavin2a	NM_001277070	0.172942		3	ube2v1	NM_001037402	0.235229		3	smc2	NM_199542	0.132138		3	xrn1	NM_201033	0.0116827		3	prrx1b	NM_200050	0.0944279		3	rpl24	NM_173235	0.0648692
3	rpl32	NM_001040043	0.172555		3	capza1b	NM_001006663	0.23521		3	rps27.1	NM_001159528	0.131902		3	fndc3ba	NM_001159832	0.00779		3	cfl1	NM_213641	0.0937491		3	rpl10a	NM_199636	0.0647648
3	rpl30	NM_200028	0.172229		3	ifrd1	NM_001076555	0.235108		3	RPL37A	NM_001105526	0.131696		3	yes1	NM_001013270	0.0201112		3	eif3i	NM_212990	0.0931951		3	cap1	NM_199909	0.0646765
3	eef1da	NM_001177453	0.171959		3	flot2a	NM_213075	0.234729		3	rbm4.3	NM_213317	0.131449		3	fam49ba	NM_200070	0.014441		3	id1	NM_131245	0.093068		3	rpl12	NM_201584	0.0643589
3	uba52	NM_001037113	0.17185		3	tpi1a	NM_153667	0.234606		3	rps18	NM_173234	0.131409		3	ubtfl	NM_201003	0.00612611		3	cnn2	NM_213349	0.0928505		3	rpl29	NM_001243178	0.0643269
3	rpl27	NM_199724	0.171645		3	uqcrb	NM_001024442	0.234241		3	cpsf1	NM_001114681	0.13118		3	brinp2	NM_001309831	0.0544187		3	wnt9b	NM_001137660	0.0927192		3	ppp1r13l	NM_001014320	0.0642356
3	pdlim1	NM_001017870	0.171498		3	dhrs13l1	NM_205648	0.233056		3	cdk1	NM_212564	0.131087		3	tnn	NM_131036	0.163267		3	ak2	NM_212596	0.0926543		3	rps9	NM_200852	0.0640466
3	rpl23a	NM_001001593	0.171282		3	her12	NM_205619	0.232464		3	eif2s2	NM_212675	0.12988		3	lamc1	NM_173277	0.033222		3	ywhaz	NM_212757	0.0920281		3	s100v2	NM_001080161	0.0638896
3	rpl4	NM_213107	0.171123		3	elovl2	NM_001040362	0.232239		3	fabp3	NM_152961	0.129426		3	insra	NM_001142672	0.0209785		3	csrp1a	NM_205567	0.0912103		3	ch25hl1.1	NM_001017865	0.0638509
3	flot1b	NM_201456	0.170952		3	fez1	NM_213396	0.232183		3	khsrp	NM_001089428	0.129146		3	zgc:101744	NM_001013536	0.0398126		3	slc25a3b	NM_213722	0.0907517		3	arpc4	NM_205537	0.0638452
3	ubc	NM_001077804	0.170771		3	rab11bb	NM_001002555	0.232098		3	hells	NM_001037101	0.12891		3	hs6st1a	NM_001020508	0.00532969		3	msi2a	NM_001320102	0.0907445		3	tfap2c	NM_001008576	0.0638088
3	sdr16c5a	NM_212878	0.170367		3	hsbp1b	NM_200754	0.231115		3	pfn2l	NM_201466	0.128907		3	pard3ab	NM_205735	0.00893179		3	asip2b	NM_001271291	0.0901466		3	capza1a	NM_212697	0.0636857
3	rpl5a	NM_199756	0.170208		3	ndufb8	NM_200855	0.230907		3	alyref	NM_001105108	0.128619		3	itgb1b	NM_001034987	0.00709232		3	her6	NM_131079	0.0896446		3	ahcy	NM_199218	0.0634144
3	tgm2b	NM_212656	0.170146		3	fstb	NM_001039631	0.229364		3	nop2	NM_001301359	0.128565		3	arhgap12a	NM_001126407	0.0220653		3	glo1	NM_213151	0.0894792		3	scel	NM_001005304	0.063247
3	rps25	NM_200815	0.169465		3	gnao1a	NM_200787	0.229261		3	cx43.4	NM_131069	0.127992		3	itgb1b.2	NM_212928	0.235525		3	mdh2	NM_213131	0.0892187		3	hsp90ab1	NM_131310	0.0631343
3	krt1-c5	NM_001076654	0.16945		3	atp5mc3b	NM_131761	0.229208		3	adssl	NM_173237	0.127793		3	lig1	NM_001126388	0.00552787		3	fah	NM_199601	0.0892048		3	si:rp71-1i20.2	NM_001013487	0.0630406
3	RPS17	NM_001013455	0.169251		3	spry4	NM_131826	0.229137		3	rpl22	NM_001037677	0.12766		3	cdc34b	NM_001002688	0.00409481		3	eif4a1b	NM_201510	0.0887334		3	rps16	NM_001076732	0.0630208
3	rps15a	NM_212762	0.16905		3	dbi	NM_199608	0.22694		3	zic3	NM_001001950	0.127639		3	dad1	NM_001100439	0.0145466		3	selenop	NM_178297	0.088137		3	rpl10	NM_200027	0.0629699
3	krt18a.1	NM_178437	0.168481		3	atp6v0d1	NM_199620	0.226755		3	psme3	NM_131376	0.126642		3	ralbp1	NM_207080	0.00733085		3	rpl17	NM_001243037	0.0876095		3	cfp	NM_001160126	0.0629581
3	phlda2	NM_001020596	0.168162		3	atp5mf	NM_001303129	0.226676		3	nup205	NM_001313687	0.126412		3	rnf126	NM_001083017	0.00467302		3	atp5meb	NM_001098481	0.0872525		3	rps5	NM_173232	0.0628555
3	myof	NM_200875	0.167832		3	prnprs3	NM_001013298	0.226643		3	fabp7b	NM_214807	0.126279		3	ndufv2	NM_200747	0.00914436		3	nme2a	NM_199970	0.0866473		3	rps21	NM_201191	0.0627706
3	rpl21	NM_001002155	0.167345		3	zgc:153867	NM_213638	0.225882		3	rpa3	NM_200227	0.125945		3	upf1	NM_213474	0.00912745		3	cnbpb	NM_001326405	0.0863102		3	rpsa	NM_201052	0.0625523
3	capza1b	NM_001006663	0.167189		3	mdh2	NM_213131	0.225693		3	tle2a	NM_001130604	0.125686		3	si:ch1073-325m22.2	NM_001190806	0.0232902		3	atp5l	NM_199757	0.0862378		3	rpl5b	NM_001002106	0.0622474
3	rpl35a	NM_001002487	0.166638		3	cnn3a	NM_199753	0.22559		3	aars	NM_001044310	0.125615		3	NM_205606	NM_205606	0.00462672		3	wls	NM_213146	0.0858317		3	s100w	NM_001326451	0.0621834
3	faua	NM_200737	0.16633		3	anxa4	NM_181764	0.225201		3	atp5l	NM_199757	0.125556		3	NM_131770	NM_131770	0.5303		3	rps27l	NM_001172680	0.0854154		3	tax1bp3	NM_213470	0.0618202
3	zgc:101772	NM_001004625	0.166135		3	hnrnpaba	NM_212587	0.225083		3	supt16h	NM_001097584	0.124431		3	CU693494.2	NR_111927	0.433311		3	cd81a	NM_131518	0.0848905		3	csrp1a	NM_205567	0.0617235
3	eef2b	NM_200458	0.165862		3	metrnla	NM_212985	0.225058		3	hcfc1a	NM_001045064	0.124359		3	foxq1a	NM_001243344	0.0356305		3	myh11a	NM_001024448	0.0846906		3	esrp2	NM_199272	0.0613593
3	ndufa4l	NM_213417	0.165409		3	sox19b	NM_131702	0.224391		3	aaas	NM_213225	0.124333		3	polr2d	NM_001002317	0.011557		3	nmu	NM_001305619	0.0846906		3	ccng1	NM_199481	0.0611438
3	asph	NM_001256603	0.164068		3	egln3	NM_213310	0.223113		3	hspa9	NM_201326	0.124253		3	NR_111928	NR_111928	0.00573574		3	actb1	NM_131031	0.0846277		3	oclna	NM_212832	0.0611233
3	carhsp1	NM_200562	0.163864		3	trappc6bl	NM_200661	0.222445		3	snrnp70	NM_001003875	0.124005		3	exosc4	NM_200739	0.00874941		3	cct2	NM_201455	0.0844776		3	si:dkey-193p11.2	NR_137276	0.0608666
3	icn	NM_212761	0.163642		3	sox10	NM_131875	0.221973		3	prpf8	NM_200976	0.123885		3	ssx2ipa	NM_200835	0.00351685		3	mgst3b	NM_001080034	0.0835704		3	lgals2a	NM_212894	0.0607956
3	rps21	NM_201191	0.163264		3	vsx2	NM_131462	0.221961		3	dla	NM_130954	0.123841		3	higd1a	NM_200100	0.0121062		3	ccng1	NM_199481	0.0834443		3	rpl13a	NM_212784	0.0607913
3	rps26	NM_200025	0.162833		3	rgmd	NM_199573	0.221462		3	dnmt1	NM_131189	0.123792		3	thoc1	NM_201324	0.003604		3	stau2	NM_200925	0.0833447		3	rack1	NM_131444	0.0607557
3	efhd2	NM_001326493	0.162373		3	cox7a2l	NM_199974	0.221234		3	ppan	NM_201463	0.123633		3	arf1	NM_201452	0.0221836		3	cct6a	NM_201290	0.0831877		3	capzb	NM_199935	0.0605033
3	dynll1	NM_213024	0.16232		3	ldha	NM_131246	0.220847		3	h3f3b.1	NM_001017599	0.123587		3	zgc:63882	NM_200402	0.00904491		3	fbp1a	NM_199942	0.0821829		3	selenow1	NM_178287	0.0603693
3	her9	NM_131873	0.162209		3	cox4i1	NM_214701	0.220393		3	lig1	NM_001126388	0.123357		3	wnt9a	NM_001045363	0.0606707		3	eif3s10	NM_199820	0.0820836		3	rps3	NM_201153	0.0603639
3	npc2	NM_173224	0.162158		3	prdx2	NM_001002468	0.220255		3	atrx	NM_200653	0.123266		3	iba57	NM_001076635	0.00421635		3	atp5pb	NM_001005960	0.0817105		3	fbp1a	NM_199942	0.0600002
3	NM_001003733	NM_001003733	0.16209		3	calm2b	NM_214736	0.219993		3	gmps	NM_200587	0.122399		3	SERP1	NM_001002573	0.0387264		3	NM_001077770	NM_001077770	0.0815023		3	gdpd3a	NM_213201	0.0598743
3	eif3f	NM_001200009	0.161778		3	sdcbp2	NM_212691	0.219558		3	ncapd2	NM_001162502	0.121584		3	npc1	NM_001243875	0.0153924		3	pawr	NM_001006015	0.0814593		3	rps27.1	NM_001159528	0.0594434
3	arhgdia	NM_213461	0.161715		3	ppa1b	NM_001017833	0.219538		3	cx43	NM_131038	0.121552		3	rab18b	NM_001003449	0.0144032		3	castor2	NM_199780	0.081407		3	cd151l	NM_205650	0.0589209
3	ptprfb	NM_001083576	0.161647		3	cd81a	NM_131518	0.219438		3	lmnb2	NM_131002	0.120378		3	bambib	NM_001002189	0.00534571		3	met	NM_001007124	0.0813775		3	sema4e	NM_131049	0.0587617
3	pycard	NM_131495	0.161579		3	tmeff1b	NM_001025301	0.218913		3	snrpd3l	NM_199760	0.119958		3	ptmab	NM_001098730	0.0284084		3	ccn1	NM_001001826	0.0813754		3	ppiaa	NM_212758	0.0586738
3	oaz1a	NM_194264	0.161355		3	hmx4	NM_001045371	0.218613		3	rpl23a	NM_001001593	0.119789		3	wdr33	NM_001024221	0.00344897		3	h2afy2	NM_001025502	0.0809809		3	tpt1	NM_198140	0.0586668
3	zgc:85932	NM_212939	0.160238		3	swap70b	NM_001044986	0.217319		3	fen1	NM_001328507	0.119737		3	sft2d3	NM_001163995	0.00780562		3	btg2	NM_130922	0.080861		3	kctd5a	NM_207049	0.0586426
3	pdia3	NM_001199737	0.159877		3	h3f3b.1	NM_201101	0.215253		3	smc1al	NM_212810	0.119516		3	cwc25	NM_213462	0.00749092		3	uqcrh	NM_001037108	0.0805772		3	gpd1c	NM_214753	0.0583198
3	rpl29	NM_001243178	0.158557		3	tpm3	NM_201492	0.214755		3	naa40	NM_001017632	0.119472		3	slc35d1b	NM_200475	0.00421152		3	slc4a2a	NM_001037237	0.0804144		3	cd9b	NM_213428	0.058204
3	hhla2a.1	NM_001014327	0.158406		3	hmgb1b	NM_001099251	0.214564		3	cox5aa	NM_001024403	0.119231		3	czib	NM_001128685	0.00860241		3	eif1b	NM_199588	0.0799881		3	rps11	NM_213377	0.0578528
3	TXN	NM_200023	0.157795		3	vat1	NM_001007051	0.214308		3	NM_001105592	NM_001105592	0.119221		3	gng5	NM_214721	0.0386459		3	jun	NM_199987	0.0790723		3	faua	NM_200737	0.0578158
3	ptk2bb	NM_212570	0.156683		3	ndufa6	NM_200968	0.214123		3	cct5	NM_212613	0.118809		3	si:dkey-119f1.1	NM_001128334	0.00475173		3	fabp3	NM_152961	0.0790413		3	btf3	NM_001076558	0.0577564
3	ier2b	NM_001351705	0.156326		3	COX5B	NM_001002163	0.213897		3	snrpd2	NM_001017582	0.118792		3	xpr1b	NM_001126390	0.00701158		3	tob1a	NM_198363	0.0786538		3	capn2b	NM_001018227	0.057736
3	xbp1	NM_131874	0.155918		3	erh	NM_001271817	0.21388		3	cox8a	NM_001303053	0.118208		3	eif4a2	NM_213451	0.0278136		3	rpl29	NM_001003434	0.0785292		3	mpzl2b	NM_212763	0.0575224
3	sec61g	NM_001002499	0.155665		3	vdac2	NM_199585	0.213809		3	psma3	NM_001030187	0.117907		3	dcun1d1	NM_199772	0.00719578		3	gstp1	NM_131734	0.0783007		3	cebpd	NM_131887	0.0569813
3	atp1b1a	NM_131668	0.15561		3	uqcrfs1	NM_001103194	0.213344		3	dek	NM_001045276	0.117466		3	b3gnt5b	NM_001100045	0.0642708		3	shox	NM_001126411	0.0781759		3	dcn	NM_131697	0.0565488
3	cyp26a1	NM_131146	0.155228		3	serinc1	NM_199727	0.213047		3	nnt	NM_214756	0.117429		3	cope	NM_001007364	0.0144607		3	slc7a2	NM_001008584	0.078018		3	zgc:171775	NM_001111167	0.0564994
3	NM_207097	NM_207097	0.155088		3	si:ch1073-429i10.3	NM_001366916	0.212713		3	ewsr1b	NM_212630	0.116934		3	selenot1a	NM_178290	0.00878032		3	ppp1cbl	NM_199916	0.0776147		3	prkcda	NM_214708	0.0564107
3	eef1g	NM_173263	0.154733		3	lgmn	NM_214759	0.212698		3	ppiaa	NM_212758	0.116501		3	dvl3a	NM_131757	0.00461533		3	coq3	NM_001002620	0.0775077		3	klf3	NM_131859	0.0560923
3	mtpn	NM_212972	0.154475		3	sod1	NM_131294	0.212648		3	ywhaqb	NM_201484	0.115925		3	cmpk	NM_213109	0.00914888		3	sfrp2	NM_001077384	0.0774644		3	capn2a	NM_001013501	0.0560685
3	ddost	NM_213093	0.154331		3	vdac3	NM_213246	0.212305		3	mphosph10	NM_001305543	0.115903		3	imp3	NM_001291357	0.00549899		3	zfp36l1a	NM_001077153	0.0770468		3	NM_213169	NM_213169	0.0559196
3	zgc:86896	NM_001002100	0.154027		3	mob1bb	NM_214783	0.211661		3	msi1	NM_001013516	0.115485		3	sec22ba	NM_213384	0.00381119		3	wnt4	NM_001040387	0.0768999		3	pabpc1a	NM_001031676	0.0558084
3	eno3	NM_214723	0.153717		3	psmd6	NM_200291	0.211574		3	ilf2	NM_213236	0.115465		3	pfn2l	NM_201466	0.00849145		3	kctd12.2	NM_001034019	0.0768755		3	si:dkey-117n7.5	NM_001044894	0.0556503
3	cdo1	NM_200741	0.153123		3	bambia	NM_131784	0.21141		3	ddx3xb	NM_130941	0.115411		3	gng12a	NM_213312	0.00446041		3	hpda	NM_201167	0.0767494		3	ubb	NM_001013272	0.0556396
3	btf3	NM_001076558	0.152815		3	pkma	NM_199333	0.210968		3	rps17	NM_200845	0.114888		3	gadd45aa	NM_200576	0.00623206		3	fosab	NM_205569	0.0766637		3	csde1	NM_001199436	0.0554652
3	s100u	NM_001128341	0.152567		3	alcama	NM_131000	0.210603		3	anp32e	NM_213277	0.114349		3	scinlb	NM_213090	0.0127716		3	slc3a2b	NM_201514	0.0766449		3	asph	NM_001256603	0.0552674
3	ier5	NM_001007197	0.152096		3	cst14b.1	NM_001077274	0.209208		3	bop1	NM_001077735	0.114231		3	rpl5a	NM_199756	0.0946892		3	zgc:193541	NM_001135972	0.0764941		3	arpc3	NM_001002114	0.0550811
3	rpl14	NM_001002866	0.152064		3	ywhaba	NM_001082798	0.209136		3	pax6a	NM_131304	0.114089		3	glmna	NM_001007415	0.00426872		3	cadm4	NM_001007428	0.0763874		3	alpi.1	NM_001014353	0.054915
3	rpl5b	NM_001002106	0.151065		3	ywhaz	NM_212757	0.20904		3	hirip3	NM_199823	0.113975		3	mrpl37	NM_001082855	0.0132648		3	bccip	NM_001013475	0.0760461		3	pno1	NM_200548	0.0548246
3	prkcda	NM_214708	0.15096		3	higd1a	NM_200100	0.208789		3	cox7b	NM_001130602	0.113326		3	tyw3	NM_001002611	0.00441336		3	socs3b	NM_213304	0.0759817		3	si:ch211-226m16.2	NM_001204373	0.0547373
3	NM_213169	NM_213169	0.150699		3	ndufb3	NM_001302470	0.208626		3	hes6	NM_194400	0.113013		3	sdr16c5a	NM_212878	0.0479122		3	dedd1	NM_131602	0.0759651		3	rps27.2	NM_200765	0.0546581
3	cxl34b.11	NM_001115062	0.150513		3	mrpl17	NM_001004683	0.208514		3	COX5B	NM_001002163	0.113005		3	cdc73	NM_001291396	0.00483645		3	gstm.1	NM_212676	0.0757052		3	fblim1	NM_001077303	0.0543655
3	gpx7	NM_001020501	0.150348		3	ilf2	NM_213236	0.208466		3	tpx2	NM_001327745	0.112773		3	ebna1bp2	NM_001003840	0.0228264		3	tomm20b	NM_001002698	0.075557		3	mcl1a	NM_131599	0.0536749
3	gsta.1	NM_213394	0.150201		3	hsp90ab1	NM_131310	0.208329		3	atp1a1a.1	NM_131686	0.112625		3	zgc:66475	NM_201064	0.00947793		3	dpyda.1	NM_001077308	0.075538		3	spint1b	NM_001111223	0.0536215
3	dap1b	NM_131573	0.150088		3	ube2v2	NM_213515	0.208271		3	smc4	NM_173253	0.112272		3	NM_001017787	NM_001017787	0.0104916		3	aqp3a	NM_213468	0.0754711		3	lum	NM_001002059	0.0535791
3	si:ch73-281n10.2	NM_001309644	0.149896		3	si:ch1073-325m22.2	NM_001190806	0.207796		3	sf3b3	NM_213503	0.112266		3	f3b	NM_001017728	0.00770416		3	COX5B	NM_001002163	0.0753826		3	rsl1d1	NM_001326710	0.0534992
3	dad1	NM_001100439	0.149881		3	lmo7b	NM_001045444	0.20749		3	her4.3	NM_001161408	0.112257		3	arhgap29b	NM_200111	0.0115469		3	csrp2	NM_200897	0.075042		3	tcnbb	NM_001252649	0.0533154
3	tuba8l	NM_212772	0.14984		3	uchl1	NM_201477	0.207359		3	hmgn7	NM_001080033	0.111966		3	si:ch211-163b2.4	NM_001113648	0.00685551		3	sumo2b	NM_001003422	0.0749377		3	cyp2y3	NM_001020822	0.053217
3	id3	NM_152967	0.149284		3	hnrnpa0b	NM_214706	0.207342		3	nsd2	NM_001082551	0.111677		3	selenoj	NM_001193469	0.00952586		3	lrrc58a	NM_001145622	0.0749186		3	igfbp7	NM_212924	0.0530789
3	cnn2	NM_213349	0.149005		3	uqcrh	NM_001037108	0.206414		3	lrrn1	NM_001130694	0.110744		3	sh3glb1b	NM_001256616	0.0105101		3	chrna4b	NM_001048063	0.0749186		3	tnfaip8l2b	NM_200374	0.0529483
3	rps29	NM_212953	0.148816		3	proza	NM_001327792	0.20638		3	cct6a	NM_201290	0.110458		3	atp1b3a	NM_131221	0.0182055		3	socs3a	NM_199950	0.0739646		3	si:ch211-157c3.4	NM_001164368	0.0527742
3	serbp1a	NM_214714	0.1486		3	chchd2	NM_200767	0.205043		3	pdcd11	NM_001089368	0.110127		3	ubxn7	NM_001001951	0.00389659		3	tfa	NM_001291499	0.0738019		3	aldh9a1a.1	NM_201471	0.0525991
3	tmed2	NM_199548	0.148491		3	tmbim4	NM_213138	0.204374		3	NM_001366408	NM_001366408	0.10986		3	eif4g1a	NM_001080200	0.0385088		3	colec12	NM_001122840	0.073558		3	tln1	NM_001009560	0.0525218
3	hpgd	NM_001326541	0.148158		3	atp5l	NM_199757	0.20374		3	baz2a	NM_001320131	0.10969		3	elovl1a	NM_001005989	0.00426862		3	dars	NM_001077611	0.0732921		3	zgc:158343	NM_001080038	0.0525121
3	rpl9	NM_001003861	0.147574		3	tcea1	NM_199994	0.203487		3	cox6a1	NM_001005592	0.109647		3	agla	NM_001172653	0.00456299		3	mxra8b	NM_001079960	0.0732745		3	mbpb	NM_001271459	0.0523988
3	aldh9a1a.1	NM_201471	0.147449		3	zgc:77650	NM_199876	0.202519		3	ddx21	NM_001127335	0.109523		3	dusp12	NM_001025177	0.00339934		3	gli3	NM_205728	0.0732355		3	mapk12a	NM_131407	0.0523199
3	aep1	NM_001013304	0.147177		3	psmb7	NM_001045564	0.201947		3	atp5if1a	NM_001089521	0.109257		3	prg4a	NM_212753	0.00679861		3	tomm5	NM_001166115	0.073211		3	zgc:113054	NM_001013450	0.052286
3	ptmab	NM_001098730	0.147066		3	rbx1	NM_001083544	0.20047		3	wdr3	NM_198873	0.109211		3	pla2g4aa	NM_131295	0.00918849		3	atp5fa1	NM_001077355	0.0729125		3	rps26	NM_200025	0.0522191
3	arpc5a	NM_194378	0.146932		3	laptm4a	NM_214685	0.200403		3	notch1a	NM_131441	0.109129		3	ptgs2a	NM_153657	0.210404		3	gli2a	NM_130967	0.0726084		3	zgc:194398	NM_001135142	0.0522074
3	cd63	NM_199543	0.146242		3	cox6a1	NM_001005592	0.200376		3	msh6	NM_182860	0.109017		3	lyrm4	NM_001164241	0.00901791		3	slc38a5b	NM_001002648	0.0723548		3	NM_001365994	NM_001365994	0.0521871
3	hif1al	NM_200405	0.146113		3	lztfl1	NM_199587	0.199972		3	eif1axb	NM_001025453	0.108786		3	riok1	NM_212995	0.00811648		3	cald1a	NM_001114883	0.07215		3	pinx1	NM_001013265	0.0521836
3	ssr2	NM_001001399	0.145931		3	paip2b	NM_200766	0.199427		3	hdac1	NM_173236	0.108775		3	dnajc1	NM_001077535	0.0124763		3	aimp2	NM_213338	0.0720061		3	slc25a55b	NM_001003448	0.0519908
3	reep5	NM_200058	0.145361		3	irx5a	NM_001045227	0.199215		3	uqcrc1	NM_200820	0.108728		3	plcd1b	NM_200068	0.104082		3	caprin1b	NM_213068	0.0714663		3	slc25a5	NM_173247	0.0519847
3	ak1	NM_001003993	0.144983		3	si:dkey-7j14.6	NM_001199721	0.199077		3	brd3a	NM_001123389	0.108386		3	afg3l2	NM_001111197	0.00596107		3	si:ch211-217k17.7	NM_001145359	0.0712924		3	glo1	NM_213151	0.0518655
3	krt18b	NM_200568	0.144807		3	gng3	NM_131841	0.199009		3	mibp2	NM_198877	0.108276		3	ralab	NM_001007321	0.0198101		3	ranbp1	NM_212766	0.0712783		3	ppib	NM_213019	0.0516766
3	f11r.1	NM_001004667	0.144761		3	abcd3a	NM_213482	0.198751		3	canx	NM_213448	0.108115		3	rab2a	NM_201454	0.0321329		3	vdac1	NM_001001404	0.071194		3	capza1b	NM_001006663	0.0514769
3	hsp70.2	NM_001362360	0.144261		3	ube2d1b	NM_199664	0.198695		3	sumo3a	NM_213124	0.10791		3	selenof	NM_178294	0.0113909		3	sec61b	NM_001002527	0.0711066		3	sult2st1	NM_198914	0.0514741
3	matn4	NM_213549	0.144208		3	bhlhe40	NM_212679	0.198341		3	pho	NM_001002867	0.107869		3	gtf2b	NM_199697	0.0036118		3	hadh	NM_001003515	0.0707269		3	zgc:163030	NM_001089413	0.0513617
3	ssr4	NM_001002082	0.144012		3	tbcb	NM_212775	0.197427		3	atp5mf	NM_001303129	0.107832		3	sept2_	NM_001301360	0.00656046		3	naa10	NM_213334	0.0706179		3	slc22a13b	NM_001077372	0.051327
3	aldoaa	NM_194377	0.143818		3	hepacama	NM_001020690	0.196639		3	eif4bb	NM_214718	0.107817		3	thap4	NM_001128736	0.00475374		3	tpbga	NM_194392	0.0706017		3	pcolce2b	NM_200460	0.051221
3	lrata	NM_001204131	0.143564		3	myl9b	NM_213212	0.196585		3	elavl1a	NM_131452	0.107694		3	stk25b	NM_213308	0.00673093		3	lhfpl2b	NM_001017562	0.0704331		3	mylipb	NM_001080022	0.051221
3	ywhabl	NM_199562	0.143468		3	si:ch211-235e9.6	NM_001282048	0.19619		3	polr2l	NM_001159825	0.107449		3	rab6bb	NM_001013467	0.00483938		3	tcf12	NM_214816	0.0701126		3	ms4a17a.12	NM_001328005	0.05117
3	pabpc1b	NM_200882	0.143465		3	actb1	NM_131031	0.195538		3	cdca7a	NM_001017574	0.107298		3	amotl2b	NM_001077606	0.0113551		3	arrdc3a	NM_001080029	0.0699316		3	si:ch211-217k17.7	NM_001145359	0.0511231
3	micu2	NM_001017539	0.143373		3	magoh	NM_001017700	0.195435		3	cbx5	NM_001080184	0.10711		3	ivns1abpb	NM_201483	0.0261253		3	entpd1	NM_001003545	0.0694745		3	icn	NM_212761	0.0510548
3	atp5mc3b	NM_131761	0.143009		3	capns1a	NM_001017899	0.195015		3	zfp36l1a	NM_001077153	0.107027		3	rnf2	NM_131213	0.00959773		3	adra2b	NM_207638	0.0691766		3	larp6a	NM_199903	0.0506797
3	p4hb	NM_213364	0.142659		3	ctdsp2	NM_199544	0.194406		3	e2f4	NM_213432	0.106895		3	rpp40	NM_001002148	0.00604726		3	twist1b	NM_001017820	0.0689368		3	kremen1	NM_001114917	0.0504311
3	ppp1r1b	NM_001281923	0.142402		3	usp2a	NM_001008574	0.194247		3	btf3	NM_001076558	0.106892		3	myh7l	NM_001077464	0.00648389		3	dohh	NM_199563	0.0688967		3	arhgdia	NM_213461	0.0502865
3	mycb	NM_200172	0.142221		3	atox1	NM_001256633	0.194163		3	surf6	NM_201065	0.106788		3	trnau1apb	NM_001029966	0.0208852		3	nipsnap3a	NM_200264	0.0687653		3	mid1ip1a	NM_131335	0.0502847
3	h3f3b.1	NM_201101	0.142183		3	mif	NM_001043321	0.193738		3	sars	NM_001003882	0.10671		3	rps28	NM_213034	0.0982763		3	ccdc6a	NM_199985	0.0684683		3	twf1a	NM_199725	0.050132
3	txndc5	NM_213016	0.141882		3	emc2	NM_213544	0.193094		3	her12	NM_205619	0.106571		3	angptl4	NM_001256203	0.0323235		3	aamp	NM_212938	0.068454		3	mrtfab	NM_001201558	0.0500945
3	eif4a1b	NM_201510	0.141349		3	ube2na	NM_213486	0.192967		3	si:ch211-51e12.7	NM_001044754	0.106518		3	cnn2	NM_213349	0.0450371		3	eif3c	NM_213463	0.0682755		3	wnt9a	NM_001045363	0.0497146
3	tln1	NM_001009560	0.141015		3	si:ch211-191j22.3	NR_131904	0.192965		3	hat1	NM_001004572	0.106353		3	ifi30	NM_001006057	0.0158644		3	zgc:136864	NM_001040044	0.0679554		3	slc16a12b	NM_001145814	0.0496656
3	rpz5	NM_001110124	0.140996		3	dcun1d2b	NM_001002156	0.192936		3	tpt1	NM_198140	0.106131		3	gyg1a	NM_213510	0.00731949		3	bckdk	NM_213060	0.0668545		3	zgc:92027	NM_001005585	0.0495815
3	rps27.2	NM_200765	0.139878		3	sar1b	NM_001024377	0.192483		3	gart	NM_131617	0.10612		3	pccb	NM_212925	0.00438652		3	boc	NM_001005393	0.0663053		3	vgll4l	NM_001079998	0.0492009
3	eef1b2	NM_199949	0.139613		3	mgst3b	NM_001080034	0.19226		3	vsx2	NM_131462	0.106082		3	pld1a	NM_001160095	0.0131255		3	itm2ba	NM_199646	0.0662081		3	fam169aa	NM_001045367	0.049196
3	c6	NM_200638	0.1391		3	hmgn7	NM_001080033	0.19208		3	ppig	NM_213464	0.105032		3	eif5a2	NM_213262	0.0244315		3	bloc1s6	NM_001080697	0.0661633		3	caspa	NM_131505	0.0491563
3	CR318588.4	NR_104060	0.138849		3	rhoaa	NM_213137	0.191996		3	tuba8l	NM_212772	0.104946		3	ptbp1a	NM_001020477	0.0499137		3	eif4ebp3l	NM_199683	0.0658594		3	dhrs13a.2	NM_001004641	0.0490615
3	nupr1b	NM_001281922	0.138834		3	sec61g	NM_001002499	0.191812		3	csde1	NM_001199436	0.10446		3	acadm	NM_213010	0.0128237		3	ncl	NM_001076652	0.0652055		3	rassf6	NM_001045339	0.048989
3	fth1a	NM_131585	0.138811		3	trib3	NM_212869	0.191547		3	idh2	NM_199564	0.104302		3	ndc1	NM_199943	0.00608689		3	ccn2a	NM_001015041	0.0651037		3	nop53	NM_001079946	0.0489765
3	stm	NM_198817	0.138751		3	hacd2	NM_199861	0.191513		3	crabp2a	NM_182859	0.104151		3	yipf1	NM_001003991	0.0101706		3	si:ch211-251b21.1	NM_001144802	0.0650042		3	en2a	NM_131044	0.0487447
3	tmem258	NM_200769	0.138717		3	cox8a	NM_001303053	0.191511		3	pwp1	NM_200292	0.10411		3	hectd3	NM_001077159	0.0088909		3	lpin1	NM_001044353	0.0646782		3	slc43a1b	NM_001083000	0.0486967
3	s100v2	NM_001080161	0.138714		3	ndufb7	NM_200848	0.19124		3	sf3b2	NM_001105277	0.103885		3	rps8a	NM_214793	0.0862011		3	sox11a	NM_131336	0.0646777		3	pnrc2	NM_001130192	0.0486964
3	entpd3	NM_001083581	0.138654		3	esd	NM_001017796	0.190801		3	zgc:110425	NM_001020746	0.103674		3	asph	NM_001256603	0.0557431		3	cox6a1	NM_001005592	0.0642199		3	ier2a	NM_001142583	0.0486944
3	mgst3a	NM_213427	0.138577		3	hes6	NM_194400	0.190579		3	gnl3	NM_001002297	0.103671		3	tmem59	NM_001111188	0.0352822		3	crppa	NM_001077802	0.0642032		3	rpe65b	NM_001089433	0.0486902
3	snap23.2	NM_001037117	0.138544		3	vps28	NM_200590	0.190479		3	mrpl20	NM_001045359	0.103609		3	u2surp	NM_001197074	0.027317		3	pbdc1	NM_001002704	0.0639627		3	nsa2	NM_199568	0.0484031
3	mylipb	NM_001080022	0.138479		3	calr	NM_199713	0.18992		3	rbm8a	NM_001013345	0.103448		3	toe1	NM_001256682	0.00628465		3	vamp3	NM_001002073	0.0639214		3	col5a2a	NM_001145782	0.0478132
3	aldh2.2	NM_213301	0.13758		3	kifap3b	NM_001144045	0.18977		3	kif22	NM_001113591	0.103358		3	zgc:163121	NM_001089570	0.0651367		3	pdk2b	NM_200996	0.06384		3	rsrp1	NM_001045308	0.0476146
3	tubb4b	NM_198809	0.137477		3	mpc1	NM_001002398	0.189699		3	atp5pf	NM_213307	0.103182		3	cnpy1	NM_001039497	0.0211761		3	zgc:158423	NM_001080083	0.0635198		3	slc25a55a	NM_213408	0.0474988
3	ehd2b	NM_200063	0.137251		3	qkia	NM_131224	0.188654		3	her6	NM_131079	0.101827		3	paxip1	NM_001005929	0.0055154		3	id3	NM_152967	0.0633331		3	prelid3b	NM_199734	0.047498
3	flot2a	NM_213075	0.137199		3	mapkapk3	NM_001080079	0.188586		3	pdap1a	NM_212632	0.101755		3	shhb	NM_131199	0.0237991		3	sec61a1	NM_153659	0.0633234		3	dnajb1b	NM_199773	0.0470547
3	pxna	NM_201588	0.136464		3	ndufb10	NM_200730	0.187998		3	prpf40a	NM_198356	0.101605		3	dnajb6a	NM_001002353	0.00452749		3	med19a	NM_001076591	0.0633156		3	rsl24d1	NM_212993	0.0470354
3	atp5po	NM_001003843	0.13644		3	ap2s1	NM_213155	0.187959		3	bms1	NM_001111150	0.101448		3	rdh10b	NM_201331	0.028406		3	pfn2	NM_201336	0.0632841		3	zgc:111983	NM_001017803	0.0469918
3	adam10a	NM_001159314	0.136393		3	zgc:112285	NM_001025514	0.187516		3	krcp	NM_001012366	0.101399		3	ube2w	NM_001122972	0.00485416		3	dldh	NM_201506	0.0632815		3	lasp1	NM_212636	0.0469852
3	atp5f1b	NM_001024429	0.13632		3	nxn	NM_001020595	0.187307		3	NM_200534	NM_200534	0.101308		3	elocb	NM_001002440	0.0122241		3	mtpn	NM_212972	0.0632559		3	chac1	NM_001110126	0.0468144
3	sec61a1	NM_153659	0.136303		3	aldh9a1a.1	NM_201471	0.187157		3	cnbpb	NM_001326405	0.101162		3	rpl7	NM_213644	0.0918326		3	atp5f1d	NM_199968	0.0631815		3	jun	NM_199987	0.0467709
3	rnf10	NM_001123255	0.136252		3	sept8a	NM_001115117	0.187081		3	ubap2b	NM_001082481	0.100935		3	march6_	NM_001291707	0.00743399		3	ndufaf3	NM_001080615	0.0631213		3	gsnb	NM_001089344	0.0467046
3	hmgb2a	NM_001037424	0.135479		3	ppp2r1ba	NM_001312917	0.187049		3	nfe2l3	NM_213231	0.10058		3	tcea1	NM_199994	0.00364411		3	mrpl23	NM_001002052	0.0629375		3	lrrc17	NM_205539	0.0466601
3	gng5	NM_214721	0.135303		3	myl12.1	NM_214699	0.186889		3	snrpg	NM_001004660	0.100505		3	bag1	NM_001098736	0.00805079		3	stk17al	NM_001077729	0.06293		3	cavin2b	NM_001004584	0.0465373
3	mibp2	NM_198877	0.135155		3	atp5md	NM_001200033	0.186574		3	fubp1	NM_213144	0.100498		3	and2	NM_001111190	0.00467518		3	tubb4b	NM_198809	0.0622997		3	fosab	NM_205569	0.0461861
3	gstp1	NM_131734	0.135045		3	pnrc2	NM_001130192	0.186558		3	tomm20a	NM_213036	0.100426		3	ranbp9	NM_001080571	0.00616402		3	srsf5a	NM_200867	0.0620858		3	tmem54a	NM_200347	0.0459657
3	vdac2	NM_199585	0.135012		3	gnb1b	NM_213481	0.186407		3	chd4a	NM_001044858	0.100396		3	otulinb	NM_001166015	0.00344207		3	fthl27	NM_001002378	0.0619483		3	zfand5a	NM_213039	0.0458516
3	serf2	NM_001160335	0.134995		3	mcrip1	NM_001045471	0.186236		3	dlgap5	NM_001004592	0.100152		3	mycb	NM_200172	0.048197		3	ubc	NM_001077804	0.0618625		3	ier2b	NM_001351705	0.0454765
3	spint2	NM_001077250	0.134739		3	arf5	NM_199275	0.185864		3	psmb3	NM_001129823	0.100002		3	tmub1	NM_213298	0.00805115		3	gng10	NM_001205026	0.0618211		3	micu2	NM_001017539	0.0454465
3	atp5fa1	NM_001077355	0.133961		3	bckdhb	NM_001080653	0.185739		3	ncapg	NM_001256205	0.0993412		3	puf60a	NM_001105588	0.0102385		3	rsrp1	NM_001045308	0.0617858		3	eppk1	NM_001326484	0.0452232
3	hnrnpa0l	NM_001281721	0.133786		3	acaa1	NM_001002207	0.185587		3	sem1	NM_199593	0.0992901		3	ccr9a	NM_001244716	0.0045045		3	myl9b	NM_213212	0.0614603		3	tdh	NM_213245	0.0451387
3	zgc:162698	NM_001089384	0.133486		3	smndc1	NM_212601	0.18535		3	eif2s1b	NM_131800	0.098963		3	zgc:136930	NM_001039819	0.408848		3	tpcn3	NM_001177445	0.0612185		3	myo1eb	NM_200636	0.045068
3	h2afx1	NM_001005967	0.133378		3	apoeb	NM_131098	0.185078		3	eif5a	NM_213185	0.0988621		3	rnf220a	NM_001076570	0.00535942		3	gpt2l	NM_001142774	0.0607058		3	anxa11b	NM_181766	0.0449227
3	eif5a	NM_213185	0.133376		3	ppp1r3cb	NM_200834	0.185073		3	ccne2	NM_001002075	0.0986997		3	klf17	NM_131723	0.00908814		3	msna	NM_001004296	0.0604782		3	dsc2l	NM_001287083	0.0444631
3	NM_001177497	NM_001177497	0.133298		3	dynlrb1	NM_201188	0.184944		3	nono	NM_201579	0.0986855		3	CR855337.1	NM_001302810	0.0156301		3	npm1a	NM_199428	0.060396		3	jdp2b	NM_001002493	0.0444023
3	cox6a1	NM_001005592	0.13321		3	idh2	NM_199564	0.184584		3	tufm	NM_001013505	0.0986325		3	plk3	NM_201308	0.0342231		3	gnmt	NM_212816	0.0602714		3	arpc4l	NM_001003762	0.0439918
3	hsp90aa1.2	NM_001045073	0.133135		3	eif3ja	NM_201214	0.184358		3	cox7c	NM_199995	0.098627		3	mrps14	NM_001045358	0.00782053		3	lsm12b	NM_213148	0.0594445		3	slc20a1b	NM_212588	0.0439732
3	atf4a	NM_213233	0.132963		3	birc2	NM_194395	0.184171		3	arpp19b	NM_200972	0.0986111		3	cacybp	NM_212887	0.0124204		3	pin1	NM_200748	0.059257		3	pmaip1	NM_001045474	0.0439717
3	mcl1a	NM_131599	0.1329		3	eef1a1l1	NM_131263	0.183843		3	rwdd1	NM_001002535	0.0985911		3	ing5b	NM_001007168	0.0117073		3	atp5f1e	NM_001302742	0.0591597		3	gadd45ba	NM_213031	0.0439346
3	ptbp1a	NM_001020477	0.132455		3	rab2a	NM_201454	0.183523		3	prmt5	NM_001007183	0.098538		3	pak2a	NM_001002717	0.19699		3	atp5if1b	NM_001044859	0.0591114		3	itm2ba	NM_199646	0.0438845
3	hspa5	NM_213058	0.132347		3	etfb	NM_212998	0.183512		3	pabpn1	NM_001105132	0.0984495		3	ccnl1b	NM_199740	0.00739306		3	marcksl1a	NM_213133	0.0585186		3	gtpbp4	NM_199851	0.0436811
3	tspan35	NM_200408	0.132332		3	ppp1r14bb	NM_001002692	0.183425		3	uck2b	NM_199764	0.0981446		3	pdcd10b	NM_212933	0.00674088		3	rprmb	NM_200806	0.0585065		3	rpl29	NM_001003434	0.0436653
3	rhoaa	NM_213137	0.132276		3	zgc:55733	NM_200993	0.183354		3	h2afva	NM_153644	0.0980198		3	zgc:153654	NM_001077169	0.00600601		3	ptmaa	NM_194376	0.0583244		3	sec61g	NM_001002499	0.0435905
3	lima1a	NM_131664	0.132203		3	drap1	NM_205541	0.182715		3	foxn4	NM_131099	0.0978747		3	gadd45bb	NM_001012386	0.0138765		3	ssr2	NM_001001399	0.0582985		3	wls	NM_213146	0.0435077
3	ucmab	NM_212934	0.132117		3	rab14	NM_201495	0.182463		3	rpa2	NM_131711	0.0977798		3	elavl1a	NM_131452	0.00664887		3	msx3	NM_131272	0.0579156		3	ak1	NM_001003993	0.0434528
3	atp5f1e	NM_001302742	0.131933		3	pfdn1	NM_001013344	0.182242		3	atp1b3a	NM_131221	0.0977298		3	copa	NM_001001941	0.0158942		3	cst3	NM_001031673	0.0579008		3	ptprfb	NM_001083576	0.0433607
3	ywhaqb	NM_201484	0.13188		3	psmc5	NM_001003740	0.18223		3	rps26	NM_200025	0.0974135		3	sec62	NM_001025530	0.0189254		3	si:zfos-1192g2.3	NM_001326615	0.0578189		3	znf296	NM_001044319	0.0433303
3	eif1b	NM_199588	0.131779		3	hspb1	NM_001008615	0.181945		3	nusap1	NM_001145694	0.0973114		3	nadkb	NM_001080002	0.00467559		3	cdc42	NM_200632	0.0577733		3	htra1b	NM_001111182	0.0432502
3	rps12	NM_001282177	0.131741		3	ube2d2	NM_200959	0.18101		3	eif3m	NM_001024735	0.0972896		3	prkci	NM_131855	0.0136408		3	CR318588.4	NR_104060	0.0575915		3	bysl	NM_201106	0.0431713
3	dgkaa	NM_001045315	0.131735		3	dctn2	NM_201166	0.180867		3	brd3b	NM_212702	0.0972527		3	arhgef18a	NM_214818	0.00433572		3	bysl	NM_201106	0.0575248		3	ncl	NM_001076652	0.0429945
3	slc25a3b	NM_213722	0.13147		3	taf12	NM_198368	0.180749		3	nrarpa	NM_181495	0.0970873		3	hiat1a	NM_199584	0.00353435		3	crip2	NM_213497	0.0574055		3	oxsr1b	NM_201175	0.0429747
3	slc16a12b	NM_001145814	0.131461		3	sox3	NM_001001811	0.180726		3	ppp5c	NM_001014350	0.0967268		3	parp2	NM_001204270	0.0068129		3	tefa	NM_131400	0.0572315		3	eif3s10	NM_199820	0.0429432
3	anxa1a	NM_181758	0.13102		3	hnrpkl	NM_212991	0.180258		3	denr	NM_001002697	0.096471		3	RNaseP_nuc	NR_036645	0.00806599		3	sdhc	NM_001003523	0.0570685		3	map2k1	NM_213419	0.0426371
3	edf1	NM_200745	0.130843		3	anxa5b	NM_181757	0.180161		3	esf1	NM_199745	0.0964296		3	zgc:66427	NM_212983	0.00431558		3	sult6b1	NM_214686	0.0569804		3	rpl9	NM_001003861	0.0425366
3	meis1b	NM_131893	0.130587		3	myo6b	NM_001004110	0.179843		3	hnrnpm	NM_001256631	0.0964067		3	ltb4r2b	NM_001308970	0.0138197		3	mylipb	NM_001080022	0.0568048		3	eif5a	NM_213185	0.0425211
3	eif3eb	NM_200839	0.130461		3	ptmab	NM_001098730	0.179836		3	chek1	NM_200193	0.0962263		3	apol1	NM_001030138	0.00896928		3	zfp36l1b	NM_199649	0.0567607		3	sdr16c5a	NM_212878	0.0424723
3	cox8a	NM_001303053	0.130357		3	fundc1	NM_001002711	0.179375		3	aif1l	NM_198870	0.0961274		3	si:rp71-1g18.13	NM_001030137	0.0527663		3	mknk2b	NM_194402	0.0565954		3	ccni	NM_213221	0.0423323
3	srsf5a	NM_200867	0.130112		3	etf1b	NM_201460	0.178804		3	fezf2	NM_131636	0.0960432		3	hnrnpc	NM_213079	0.0040532		3	cct7	NM_173248	0.0565717		3	ctsla	NM_212584	0.0420738
3	ppp1cbl	NM_199916	0.129772		3	h3f3a	NM_212996	0.1787		3	rpl29	NM_001003434	0.0960187		3	chd8	NM_001347671	0.00772536		3	tpm3	NM_201492	0.0565264		3	rnd3a	NM_199522	0.0419653
3	atp5pb	NM_001005960	0.129574		3	emc4	NM_205658	0.178299		3	ubr5	NM_001164394	0.0959883		3	si:rp71-1g18.1	NM_001111162	0.00554624		3	il10rb	NM_001034185	0.0563779		3	ehd2b	NM_200063	0.0418489
3	mapk12a	NM_131407	0.128828		3	atf4b	NM_001103192	0.177879		3	eif4ebp1	NM_199645	0.0959418		3	nedd8l	NM_001002557	0.00422848		3	gamt	NM_001105595	0.0562533		3	sh3gl1a	NM_001105606	0.0417211
3	pkma	NM_199333	0.128794		3	cope	NM_001007364	0.17765		3	tardbp	NM_201476	0.0956364		3	prmt5	NM_001007183	0.00452758		3	etfb	NM_212998	0.0562001		3	her9	NM_131873	0.0415805
3	glrx	NM_001005942	0.128702		3	jun	NM_199987	0.177528		3	rpa1	NM_199811	0.095425		3	copb2	NM_001001940	0.0128016		3	atp5f1b	NM_001024429	0.0560759		3	eif3f	NM_001200009	0.0415548
3	rpl38	NM_001002486	0.128669		3	zgc:56676	NM_200303	0.177301		3	tprb	NM_001030123	0.0953167		3	slc25a36a	NM_001002667	0.00515816		3	slc12a2	NM_001002080	0.0558907		3	eif3k	NM_001017583	0.0414892
3	pkp3a	NM_001045280	0.128263		3	eif4ebp2	NM_212803	0.17717		3	atf4a	NM_213233	0.0950875		3	uggt1	NM_001077534	0.00397119		3	emx2	NM_131280	0.0558521		3	si:dkey-85k7.7	NR_125779	0.0413957
3	myo1eb	NM_200636	0.128237		3	bmp7b	NM_001077146	0.176877		3	cebpz	NM_001017745	0.0950403		3	keap1a	NM_182864	0.00733698		3	cx43.4	NM_131069	0.055696		3	wasf2	NM_001328190	0.0413852
3	cox6c	NM_001204124	0.128203		3	dldh	NM_201506	0.176808		3	rfc4	NM_214737	0.0948998		3	crlf1a	NM_001002650	0.0124167		3	cct4	NM_200583	0.0552778		3	gstt1a	NM_001327762	0.0413193
3	zgc:113223	NM_001013551	0.128104		3	rhoab	NM_212749	0.176779		3	wdr43	NM_001018166	0.0947394		3	adhfe1	NM_207086	0.0125617		3	atg10	NM_001037124	0.0552494		3	TXN	NM_200023	0.0411994
3	hbegfa	NM_001111226	0.127868		3	pdxka	NM_001126449	0.176509		3	nutf2l	NM_001003598	0.0945907		3	gtpbp4	NM_199851	0.0657602		3	rwdd1	NM_001002535	0.0550721		3	vdac2	NM_199585	0.0410141
3	sec61b	NM_001002527	0.12768		3	eny2	NM_001002427	0.176264		3	ubap2l	NM_001083066	0.0945458		3	efr3a	NM_200827	0.00673215		3	cox6c	NM_001204124	0.0549482		3	yap1	NM_001139480	0.0409932
3	pim1	NM_001077391	0.127468		3	vps35	NM_001025517	0.175248		3	sf3b4	NM_153661	0.0944806		3	ftr14	NM_001045270	0.0124544		3	cct5	NM_212613	0.0549402		3	rab42b	NM_001017683	0.0408279
3	ywhae1	NM_212605	0.127003		3	tmed2	NM_199548	0.175219		3	ilf3b	NM_212599	0.0941148		3	epc1b	NM_001089409	0.0103126		3	ctdsp2	NM_199544	0.0548407		3	serf2	NM_001160335	0.040739
3	yap1	NM_001139480	0.126932		3	pomp	NM_001003424	0.17432		3	atp5f1e	NM_001302742	0.0940733		3	itgb1b.1	NM_001034979	0.271267		3	bhlhe40	NM_212679	0.0546203		3	plek2	NM_001128739	0.0406912
3	ran	NM_131309	0.126878		3	dnaja2a	NM_213493	0.174145		3	sart3	NM_001030118	0.09386		3	si:ch211-195h23.3	NM_001130402	0.0044591		3	ISCU	NM_001003632	0.0545654		3	bzw1b	NM_213092	0.0405663
3	ubb	NM_001013272	0.126871		3	ppp1cab	NM_212710	0.174139		3	srrt	NM_173238	0.0937503		3	sdhc	NM_001003523	0.0106219		3	timm23a	NM_001105598	0.0545326		3	ppp1r1b	NM_001281923	0.040442
3	socs3a	NM_199950	0.126477		3	ndufab1a	NM_001003418	0.173367		3	pa2g4a	NM_001002070	0.0937391		3	eif4e2	NM_001014815	0.00746006		3	zgc:194659	NR_024238	0.0543275		3	xbp1	NM_131874	0.0403475
3	atp5mf	NM_001303129	0.126238		3	h1fx	NM_199276	0.173281		3	lsm7	NM_001048006	0.0936313		3	gpsm2	NM_200438	0.00517127		3	si:ch211-214j24.10	NM_001025503	0.0539318		3	ppiab	NM_001328424	0.0402064
3	dnajb1b	NM_199773	0.125939		3	samm50l	NM_001007343	0.172911		3	hnrnpa0a	NM_212645	0.0934869		3	prpf38b	NM_213489	0.0154977		3	cct3	NM_173250	0.0538631		3	mtpn	NM_212972	0.0396011
3	rap1b	NM_199533	0.125889		3	cct8	NM_201062	0.172777		3	srsf5a	NM_200867	0.0934287		3	fam102ba	NM_001045316	0.0243471		3	rpl6	NM_001328586	0.0538599		3	alcamb	NM_212634	0.039351
3	capns1b	NM_001109706	0.12588		3	cct7	NM_173248	0.17274		3	ube2ib	NM_131351	0.0932769		3	acsl3b	NM_001145932	0.00406236		3	ucp2	NM_131176	0.0536693		3	si:ch211-195b11.3	NM_001291900	0.0391506
3	slc25a55a	NM_213408	0.125867		3	tubb2b	NM_001037410	0.172546		3	sox2	NM_213118	0.0932235		3	cul3a	NM_199691	0.0128467		3	ctdspla	NM_001045447	0.0536338		3	aldob	NM_194367	0.0391492
3	tmem167a	NM_001023581	0.125732		3	ap1s2	NM_205558	0.172423		3	srsf7a	NM_205673	0.0930768		3	ap1s3b	NM_001004635	0.0111317		3	ubl3a	NM_212686	0.0535207		3	waslb	NM_201059	0.039095
3	cox5ab	NM_001305577	0.125629		3	tpt1	NM_198140	0.172388		3	zc3h13	NM_200522	0.0929187		3	mbnl1	NM_001100050	0.00339238		3	ndst1b	NM_001324455	0.0535151		3	agr1	NM_001099232	0.0390829
3	h3f3b.1	NM_001017599	0.125209		3	hsbp1a	NM_001172634	0.172175		3	pola1	NM_001305464	0.0928286		3	sh3gl1a	NM_001105606	0.0261888		3	ZNF276	NM_001083001	0.0533574		3	mhc1zba	NM_001110118	0.0390743
3	uqcr10	NM_001302478	0.125168		3	ppp1caa	NM_214811	0.171935		3	rrp12	NM_001030276	0.0928112		3	sema4e	NM_131049	0.0850375		3	cybrd1	NM_001020500	0.0533426		3	klf6a	NM_201461	0.0389385
3	rras	NM_001005931	0.125124		3	tomm22	NM_001001724	0.171342		3	znf367	NM_001017726	0.0927984		3	eef1da	NM_001177453	0.0969062		3	erh	NM_001271817	0.0532398		3	zgc:112964	NM_001327869	0.0388851
3	tgfbi	NM_182862	0.124674		3	sars	NM_001003882	0.170891		3	slc20a1b	NM_212588	0.0927397		3	them6	NM_001122704	0.00851373		3	fh	NM_200963	0.0531546		3	eif2s3	NM_212711	0.0388511
3	cebpb	NM_131884	0.12454		3	mtx2	NM_212575	0.170633		3	fosab	NM_205569	0.0927006		3	theg	NM_001110836	0.00681546		3	gyg1a	NM_213510	0.0531104		3	asap2b	NM_001044933	0.0388402
3	cox7c	NM_199995	0.124329		3	gabarapl2	NM_205723	0.170621		3	psma1	NM_001003427	0.0926498		3	gna11b	NM_001007773	0.00554046		3	rspo4	NM_001287552	0.0531		3	stau2	NM_200925	0.0387181
3	otx1	NM_131250	0.123689		3	mob1a	NM_199914	0.170332		3	atp5pb	NM_001005960	0.0926251		3	ranbp3b	NM_200690	0.00649711		3	akr1b1.2	NM_001077247	0.0529728		3	ppifb	NM_001037122	0.0387071
3	spcs1	NM_001033102	0.123537		3	rap1b	NM_199533	0.169806		3	eprs	NM_001288652	0.0920996		3	capsla	NM_001017676	0.00987105		3	esd	NM_001017796	0.0529594		3	msx2b	NM_131276	0.0386118
3	fkbp7	NM_001004506	0.123352		3	gmfb	NM_213110	0.169577		3	si:ch1073-429i10.3	NM_001366916	0.091827		3	ankrd12	NM_200150	0.00439976		3	cd82a	NM_212661	0.0526963		3	capns1b	NM_001109706	0.0386016
3	hsp70l	NM_001113589	0.12328		3	lhx2b	NM_001040010	0.169149		3	pnn	NM_001172570	0.0917635		3	twsg1a	NM_131797	0.0228404		3	nt5dc2	NM_001077143	0.052584		3	ino80e	NM_001328123	0.0385998
3	csrp1a	NM_205567	0.123235		3	ndufs5	NM_001020633	0.168788		3	ruvbl1	NM_173835	0.0917429		3	klf2b	NM_131857	0.0131788		3	ppp1r3cb	NM_200834	0.0524974		3	cyp26a1	NM_131146	0.0381223
3	rnf128a	NM_212615	0.123043		3	rbm8a	NM_001013345	0.168657		3	phf20b	NM_001004114	0.0915855		3	calr3b	NM_201465	0.00455449		3	arpc2	NM_212699	0.0524667		3	plcd1b	NM_200068	0.0380894
3	col5a3a	NM_001190756	0.122875		3	fam43a	NM_214705	0.16835		3	timm10	NM_001002678	0.091552		3	pgpep1	NM_001020526	0.00794621		3	ier2a	NM_001142583	0.0524497		3	junba	NM_213556	0.0380452
3	cpm	NM_001017591	0.122831		3	bmp1b	NM_001039812	0.168339		3	pes	NM_131030	0.0913217		3	uba52	NM_001037113	0.085816		3	cd63	NM_199543	0.0524316		3	hsp70.3	NM_131397	0.0379993
3	atp5l	NM_199757	0.122818		3	csnk2a1	NM_131252	0.168315		3	aurkb	NM_212566	0.0912984		3	slc25a42	NM_001045453	0.0122413		3	nup54	NM_001001948	0.0523787		3	nop10	NM_001003868	0.0378412
3	mpzl2b	NM_212763	0.122721		3	ccng1	NM_199481	0.168312		3	rsl24d1	NM_212993	0.0912927		3	mbd3a	NM_212769	0.0108529		3	zfp36l2	NM_207055	0.0522871		3	NM_001302247	NM_001302247	0.0378238
3	atf3	NM_200964	0.122659		3	zgc:162944	NM_001126455	0.167685		3	tsr2	NM_173284	0.0911395		3	eef2b	NM_200458	0.0946733		3	atp5if1a	NM_001089521	0.0521225		3	eif3ha	NM_001003763	0.0377485
3	pcolce2b	NM_200460	0.122537		3	cnn2	NM_213349	0.16764		3	eif3d	NM_200016	0.0910163		3	sf3a2	NM_201043	0.010412		3	glula	NM_181559	0.0521133		3	tuba8l4	NM_200185	0.0377422
3	rab2a	NM_201454	0.122505		3	sem1	NM_199593	0.167638		3	psma4	NM_214697	0.0909612		3	TPGS1	NM_001002545	0.007753		3	eif5a2	NM_213262	0.0520938		3	hpgd	NM_001326541	0.0377299
3	cavin1b	NM_001114549	0.122252		3	cyc1	NM_001037393	0.167475		3	kif4	NM_200823	0.09091		3	plekhj1	NM_213288	0.00498091		3	smdt1b	NM_001326522	0.0518678		3	HACD4	NM_001200011	0.0376397
3	irf6	NM_200598	0.122123		3	zfand3	NM_001030175	0.167365		3	aamp	NM_212938	0.0908711		3	vapal	NM_001002546	0.0072411		3	atp5f1c	NM_200041	0.0517636		3	si:dkey-30c15.2	NM_001110381	0.037564
3	calm3b	NM_199570	0.121757		3	cdkn1a	NM_001128420	0.167232		3	psmb2	NM_001002609	0.0908697		3	NM_001130633	NM_001130633	0.00361476		3	ube2v2	NM_213515	0.0516996		3	tcima	NM_001013472	0.0374867
3	cycsb	NM_001002068	0.121607		3	prdx5	NM_001024406	0.16718		3	zgc:158803	NM_001089547	0.0906717		3	cirbpa	NM_001017797	0.0431894		3	clu	NM_200802	0.0515635		3	ybx1	NM_001126457	0.0374835
3	glo1	NM_213151	0.12127		3	hsp70l	NM_001113589	0.166841		3	rsl1d1	NM_001326710	0.0905211		3	mvp	NM_201325	0.0312677		3	nap1l1	NM_201318	0.0515475		3	NM_001002705	NM_001002705	0.0374557
3	eif3ha	NM_001003763	0.121173		3	metrn	NM_001009983	0.166795		3	smarcd1	NM_198358	0.0904111		3	rnps1	NM_199761	0.0045414		3	s100a10b	NM_213003	0.0514649		3	shtn1	NM_001198761	0.0374227
3	cirbpa	NM_001017797	0.121114		3	anp32e	NM_213277	0.166297		3	sf3a2	NM_201043	0.0902629		3	mapk3	NM_201507	0.0368297		3	rhbdf1a	NM_001002228	0.0514132		3	dap1b	NM_131573	0.0374086
3	ahcyl1	NM_201293	0.121065		3	anp32a	NM_199986	0.166187		3	atp5f1d	NM_199968	0.0901494		3	trpm4a	NM_001288815	0.00438665		3	valopa	NM_131586	0.0511653		3	itga3b	NM_001190309	0.037294
3	kdelr2b	NM_212695	0.120988		3	sbds	NM_201121	0.166056		3	aldoaa	NM_194377	0.0900125		3	sec14l1	NM_201098	0.067347		3	afap1l1a	NM_001030213	0.0510309		3	ran	NM_131309	0.0372898
3	bzw1b	NM_213092	0.120951		3	psmd8	NM_001002131	0.166042		3	srsf6b	NM_001008732	0.0897678		3	triobpb	NM_001327809	0.0117858		3	atp5po	NM_001003843	0.0509284		3	hsp90aa1.2	NM_001045073	0.0372532
3	stmn1a	NM_001040375	0.120821		3	atp5pf	NM_213307	0.16596		3	sae1	NM_001002058	0.089526		3	plbd1	NM_001130791	0.00349496		3	tcp1	NM_131230	0.0508922		3	igfbp1a	NM_173283	0.0371597
3	NM_001365889	NM_001365889	0.120807		3	sdhc	NM_001003523	0.16591		3	msh2	NM_213524	0.0893924		3	ddx39ab	NM_212977	0.00996226		3	lyrm2	NM_001159831	0.0506527		3	eif3m	NM_001024735	0.0371555
3	sox21a	NM_131286	0.12075		3	sap18	NM_200720	0.165214		3	ube2v2	NM_213515	0.0892798		3	NM_001365186	NM_001365186	0.0124721		3	gadd45ba	NM_213031	0.0506003		3	ipo7	NM_200905	0.0371517
3	six1b	NM_207095	0.120691		3	ndufc2	NM_001013517	0.164962		3	skp2	NM_001082837	0.0892095		3	map2k4a	NM_205736	0.0071459		3	AL954715.1	NR_120316	0.0505273		3	si:dkey-221j11.3	NR_137197	0.0370764
3	COX5B	NM_001002163	0.120623		3	ndufb11	NM_001044981	0.164908		3	mat2aa	NM_001290080	0.0891382		3	dnaja3a	NM_201313	0.00444216		3	btg1	NM_200020	0.0504547		3	eif3ba	NM_001290093	0.0370087
3	serpine2	NM_200184	0.120312		3	afmid	NM_001017677	0.164457		3	pim1	NM_001077391	0.0891234		3	vasnb	NM_001110762	0.00516042		3	oaz1b	NM_194432	0.0502053		3	cct4	NM_200583	0.0369787
3	serinc2	NM_001045182	0.12029		3	ndufs2	NM_001020645	0.164396		3	hnrnpul1	NM_213271	0.0888368		3	farsa	NM_001045295	0.0068311		3	gstt1b	NM_200584	0.0501316		3	si:rp71-1g18.13	NM_001030137	0.0368231
3	ostc	NM_200269	0.119872		3	lasp1	NM_212636	0.164322		3	polr2d	NM_001002317	0.0888251		3	hirip3	NM_199823	0.0101933		3	skp1	NM_200743	0.0501019		3	si:ch73-237c6.1	NM_001113579	0.0367884
3	zgc:193541	NM_001135972	0.119777		3	ciao2b	NM_001002449	0.16397		3	tbl3	NM_001007402	0.0887617		3	pitpnbl	NM_213443	0.00770878		3	zgc:195173	NM_001128775	0.0500358		3	metap2b	NM_199640	0.0366246
3	cfp	NM_001160126	0.119252		3	gstp1	NM_131734	0.163818		3	khdrbs1b	NM_213235	0.0886964		3	eps8l1a	NM_001013313	0.00676098		3	c1qbp	NM_001017858	0.0499256		3	stmn1a	NM_001040375	0.0365743
3	cyt1	NM_131107	0.118913		3	psma5	NM_205708	0.163758		3	cenpe	NM_001327759	0.0886352		3	arhgap17b	NM_001329867	0.00937397		3	b2ml	NM_213126	0.0498633		3	id3	NM_152967	0.0365307
3	ccni	NM_213221	0.118742		3	eci2	NM_001002645	0.163638		3	btf3l4	NM_200694	0.0885383		3	arhgap17b	NM_001114906	0.00617987		3	h3f3b.1	NM_201101	0.0498161		3	angptl4	NM_001256203	0.0364385
3	cct4	NM_200583	0.118657		3	canx	NM_213448	0.163563		3	zgc:110216	NM_001013477	0.0883915		3	aclya	NM_001002649	0.00643532		3	dlg2	NM_001012378	0.0497488		3	mgst2	NM_001045302	0.0364123
3	zgc:110339	NM_001017792	0.118368		3	ing4	NM_001020468	0.163319		3	vars	NM_001311346	0.0883862		3	smarca4a	NM_181603	0.00615101		3	rpz5	NM_001110124	0.0496007		3	id1	NM_131245	0.0363787
3	ptgs1	NM_153656	0.118367		3	xbp1	NM_131874	0.16331		3	smarce1	NM_201298	0.0881152		3	spop	NM_201130	0.00492054		3	capza1b	NM_001006663	0.0495661		3	tgm1l4	NM_001030096	0.0363422
3	si:ch1073-325m22.2	NM_001190806	0.118275		3	wdr83os	NM_200716	0.163075		3	si:ch211-198a12.6	NM_001145579	0.0879316		3	ubtf	NM_001005395	0.012473		3	jpt1b	NM_205613	0.0495541		3	eif2s2	NM_212675	0.0362953
3	si:ch211-105c13.3	NM_001326482	0.11813		3	rac3b	NM_001320406	0.162941		3	hmgb1a	NM_199555	0.0878155		3	ube2z	NM_001002330	0.00724338		3	tcf7l1a	NM_131269	0.0495397		3	atf4a	NM_213233	0.036253
3	gnai2a	NM_001001818	0.117947		3	ptges3b	NM_001002137	0.162717		3	gtpbp4	NM_199851	0.0877223		3	hoxb4a	NM_131118	0.00420519		3	calm3a	NM_200082	0.0494588		3	mgst1.2	NM_001002215	0.0362161
3	aldh6a1	NM_001002374	0.117788		3	suclg1	NM_001002577	0.162603		3	snrpc	NM_173251	0.087644		3	smurf2	NM_001114426	0.00421788		3	plxna4	NM_001004495	0.0492505		3	tob1b	NM_212974	0.0361962
3	h3f3c	NM_200003	0.117757		3	brk1	NM_001002097	0.162476		3	zgc:56304	NM_213374	0.0875178		3	nucb1	NM_001045463	0.013799		3	klf15	NM_212746	0.0491613		3	socs3a	NM_199950	0.0361634
3	tmed9	NM_001033108	0.117446		3	ndufa11	NM_200525	0.162473		3	nucks1b	NM_001099239	0.087363		3	dcaf7	NM_200069	0.00867593		3	hnrnpa0l	NM_001281721	0.049091		3	sec61b	NM_001002527	0.0361613
3	histh1l	NM_001017660	0.11725		3	arpc4l	NM_001003762	0.162327		3	cdkn1a	NM_001128420	0.0873511		3	fthl30	NM_001109705	0.00369161		3	ldb2a	NM_131314	0.0489779		3	DHDH	NM_001005600	0.0361568
3	si:dkey-222f8.3	NM_001044967	0.116969		3	rplp2	NM_212743	0.162297		3	phb	NM_201297	0.0872048		3	hsd3b7	NM_199809	0.010072		3	pik3r6a	NM_001083008	0.0488599		3	dynll1	NM_213024	0.0361529
3	eif3m	NM_001024735	0.116931		3	plekha1a	NM_213436	0.162045		3	usp1	NM_199579	0.0868885		3	srrm2	NM_001030075	0.0260934		3	spcs1	NM_001033102	0.0488599		3	nccrp1	NM_130921	0.0360023
3	SERP1	NM_001002573	0.116765		3	clic1	NM_212682	0.161536		3	cenpx	NM_001303055	0.0867395		3	sept9a	NM_198911	0.00942441		3	glud1b	NM_199545	0.0486795		3	edf1	NM_200745	0.0360017
3	atp5mc1	NM_213028	0.116615		3	tomm6	NM_001303056	0.160134		3	psmb1	NM_001003889	0.0865145		3	rogdi	NM_199963	0.00360303		3	ssr4	NM_001002082	0.0486259		3	mych	NM_001126109	0.0359581
3	eif3ba	NM_001290093	0.116559		3	nova2	NM_001309524	0.160057		3	bysl	NM_201106	0.0864306		3	csnk1da	NM_199583	0.0267837		3	myl9a	NM_001006027	0.048551		3	fgfr3	NM_131606	0.035838
3	pfn2	NM_201336	0.116488		3	hif1al	NM_200405	0.15985		3	u2af1	NM_177479	0.0864183		3	gna12a	NM_001013277	0.00885073		3	lasp1	NM_212636	0.0485477		3	caprin1b	NM_213068	0.0356045
3	ywhaqa	NM_201513	0.116054		3	id3	NM_152967	0.159567		3	cse1l	NM_201450	0.086366		3	axin1	NM_131503	0.0101611		3	pdlim3a	NM_001024376	0.048507		3	foxq1a	NM_001243344	0.0355167
3	atp5if1b	NM_001044859	0.115717		3	ndufs4	NM_001020676	0.159367		3	bxdc2	NM_001172556	0.0863191		3	zfand2a	NM_200517	0.00884683		3	arpc4l	NM_001003762	0.0484672		3	pabpc1b	NM_200882	0.0354729
3	atf4b	NM_001103192	0.115628		3	psmc6	NM_001003832	0.159294		3	atp5pd	NM_200702	0.0862779		3	zc3h7a	NM_213434	0.00917627		3	cox4i2	NM_200803	0.0482971		3	eif4ebp2	NM_212803	0.0353132
3	cct2	NM_201455	0.115589		3	scp2b	NM_001006093	0.159174		3	si:ch1073-325m22.2	NM_001190806	0.0862094		3	prkcsh	NM_201053	0.00612804		3	acadm	NM_213010	0.0482732		3	midn	NM_207052	0.0352286
3	higd1a	NM_200100	0.115568		3	klf6a	NM_201461	0.15915		3	metap1	NM_001025165	0.0858102		3	dnajb1a	NM_001003571	0.00586908		3	atp5pd	NM_200702	0.0482094		3	eif4a1b	NM_201510	0.0350979
3	ctnnb1	NM_131059	0.11554		3	psmb1	NM_001003889	0.159133		3	chchd10	NM_200784	0.0857958		3	crb3a	NM_001045322	0.0140441		3	acta2	NM_212620	0.047793		3	hsp70.2	NM_001362360	0.0350171
3	hmgn7	NM_001080033	0.115475		3	copz1	NM_131508	0.158881		3	prim2	NM_214782	0.0856525		3	baiap2a	NM_001040245	0.0231174		3	si:ch1073-325m22.2	NM_001190806	0.0477795		3	rnf10	NM_001123255	0.0348733
3	rsl24d1	NM_212993	0.115429		3	atp6v1f	NM_001002526	0.158867		3	plk1	NM_001003890	0.0856203		3	brd4	NM_001111281	0.0133264		3	csnk1a1	NM_152951	0.0477761		3	eif3d	NM_200016	0.0348423
3	anxa2a	NM_181761	0.115248		3	ap3s2	NM_001002539	0.158758		3	zgc:193541	NM_001135972	0.0855197		3	xab2	NM_001044783	0.0061589		3	fam32a	NM_001002203	0.0476176		3	sec61a1	NM_153659	0.034757
3	krtcap2	NM_001045362	0.114904		3	fgf8a	NM_131281	0.158671		3	aqp1a.1	NM_207059	0.0854939		3	slc27a1a	NM_001013537	0.00525515		3	vasna	NM_001326685	0.0475303		3	reep3b	NM_200161	0.0346317
3	selenof	NM_178294	0.114888		3	hspa8	NM_001110403	0.158339		3	aldh7a1	NM_212724	0.0854689		3	col5a3a	NM_001190756	0.0049595		3	carhsp1	NM_200562	0.0474544		3	prdx5	NM_001024406	0.0345625
4	stmn1b	NM_001017850	0.533051		4	pmelb	NM_001033918	0.983657		4	cldnh	NM_131767	0.572506		4	pmp22a	NM_201311	0.253528		4	vsx1	NM_131333	0.572253		4	tubb5	NM_198818	0.274739
4	tubb5	NM_198818	0.511067		4	dct	NM_131555	0.978594		4	cldnb	NM_131763	0.522567		4	rn7sk	NR_029421	0.247983		4	nova2	NM_001309524	0.400347		4	mab21l1	NM_152974	0.181605
4	tuba1c	NM_001105126	0.459525		4	tyrp1b	NM_001002749	0.966685		4	si:ch211-195b11.3	NM_001291900	0.512559		4	ifitm1	NM_001110287	0.232522		4	bcl2l10	NM_194398	0.372718		4	tuba1c	NM_001105126	0.176443
4	nova2	NM_001309524	0.431811		4	NM_200822	NM_200822	0.964776		4	wu:fj16a03	NM_001308554	0.438669		4	col5a2a	NM_001145782	0.228348		4	gpm6aa	NM_213200	0.362725		4	fabp3	NM_152961	0.176199
4	gpm6ab	NM_214687	0.413675		4	pmela	NM_001045330	0.963429		4	icn	NM_212761	0.434537		4	ms4a17a.9	NM_001013510	0.222635		4	mdkb	NM_131716	0.362241		4	pax6a	NM_131304	0.172598
4	fabp3	NM_152961	0.410621		4	slc45a2	NM_001110377	0.959777		4	krt1-c5	NM_001076654	0.41252		4	abi3bpb	NM_199859	0.217201		4	calb2b	NM_200711	0.320063		4	meis2b	NM_130910	0.171174
4	tuba1a	NM_001190982	0.410361		4	tspan36	NM_001002748	0.925607		4	tnks1bp1	NM_001267589	0.41058		4	dcn	NM_131697	0.198036		4	pcp4l1	NM_001161488	0.317285		4	tuba1a	NM_001190982	0.161247
4	ptmab	NM_001098730	0.380586		4	slc2a15b	NM_001020494	0.878217		4	epcam	NM_001017593	0.395214		4	cd81a	NM_131518	0.196509		4	gnb3a	NM_001002437	0.31245		4	gpm6ab	NM_214687	0.156416
4	hmgn6	NM_001161336	0.379665		4	cyp1a	NM_131879	0.813243		4	NM_001003733	NM_001003733	0.394296		4	aspn	NM_131713	0.192354		4	otx2b	NM_131251	0.308457		4	gpm6aa	NM_213200	0.153072
4	sox11b	NM_131337	0.367903		4	slc24a5	NM_001030280	0.807155		4	cldne	NM_131765	0.37101		4	col1a2	NM_182968	0.191262		4	samsn1a	NM_001128669	0.308261		4	marcksb	NM_001015060	0.152917
4	hnrnpaba	NM_212587	0.364226		4	slc24a4a	NM_001017770	0.802035		4	spint2	NM_001077250	0.366017		4	mab21l2	NM_152975	0.185341		4	scrt2	NM_213637	0.284015		4	gadd45gb.1	NM_213226	0.149053
4	ckbb	NM_173222	0.358225		4	rgrb	NM_001024436	0.778237		4	cldn7b	NM_131637	0.348526		4	col1a1a	NM_199214	0.17055		4	gng13b	NM_001002400	0.283568		4	hnrnpaba	NM_212587	0.142982
4	marcksl1b	NM_213223	0.357488		4	trpm1b	NM_001110479	0.770392		4	malb	NM_001017686	0.348057		4	rbp4	NM_130920	0.167876		4	nsg2	NM_200873	0.274888		4	zgc:158291	NM_001080058	0.140559
4	hmgb3a	NM_001122836	0.347884		4	fabp11b	NM_001020558	0.73671		4	cd9b	NM_213428	0.342542		4	dlx5a	NM_131306	0.163443		4	marcksl1b	NM_213223	0.261818		4	hnrnpa0l	NM_001281721	0.13967
4	si:dkey-276j7.1	NM_001326548	0.346936		4	tm6sf2	NM_001080661	0.733749		4	oclnb	NM_001008618	0.330833		4	ogna	NM_001013570	0.160439		4	histh1l	NM_001017660	0.25635		4	stmn1b	NM_001017850	0.139537
4	gpm6aa	NM_213200	0.343833		4	aplp2	NM_001123012	0.725692		4	soul2	NM_001145687	0.32371		4	mmp14a	NM_194416	0.152033		4	ndrg4	NM_001045173	0.25237		4	ptmab	NM_001098730	0.130447
4	ptmaa	NM_194376	0.338155		4	cldn5a	NM_213274	0.721867		4	selenow2b	NM_194418	0.309482		4	NM_001361237	NM_001361237	0.148094		4	neurod4	NM_170762	0.244565		4	marcksl1b	NM_213223	0.129647
4	tmsb	NM_205581	0.322531		4	zgc:110789	NM_001013335	0.689873		4	gsnb	NM_001089344	0.297433		4	igfbp5b	NM_001126463	0.146275		4	hmgb1a	NM_199555	0.239793		4	hmgn6	NM_001161336	0.128715
4	cfl1	NM_213641	0.321323		4	slc7a8a	NM_001271897	0.686142		4	phlda2	NM_001020596	0.297427		4	col1a1b	NM_201478	0.14231		4	hmgn6	NM_001161336	0.235305		4	atoh7	NM_131632	0.127642
4	hmgb1b	NM_001099251	0.312575		4	pah	NM_200551	0.668739		4	evpla	NM_001118897	0.286124		4	sparc	NM_001001942	0.140746		4	gadd45ga	NM_205691	0.235179		4	hmgb1a	NM_199555	0.126309
4	scrt2	NM_213637	0.311262		4	col4a5	NM_001123230	0.660268		4	capn2l	NM_001003485	0.27903		4	rpl3	NM_001001590	0.13131		4	gpm6ab	NM_214687	0.232969		4	hmgb3a	NM_001122836	0.126183
4	marcksb	NM_001015060	0.309229		4	selenou1b	NM_001076713	0.657426		4	ildr1a	NM_200393	0.272723		4	rpl18	NM_001003432	0.130605		4	h1f0	NM_199552	0.232147		4	hmgb1b	NM_001099251	0.124143
4	hnrnpa0a	NM_212645	0.302573		4	si:ch211-195b13.1	NM_001077302	0.655771		4	si:ch211-79k12.1	NM_001083848	0.27241		4	bhmt	NM_001012480	0.130221		4	igsf21b	NM_001110473	0.229816		4	cfl1	NM_213641	0.12356
4	hmgb1a	NM_199555	0.302261		4	atp1a1a.1	NM_131686	0.638763		4	SMIM22	NM_001271773	0.272217		4	gsc	NM_131017	0.129854		4	btg1	NM_200020	0.22755		4	hmgn2	NM_001142543	0.122358
4	ywhah	NM_213164	0.294633		4	pttg1ipb	NM_001005941	0.632189		4	zgc:165423	NM_001100150	0.267471		4	btf3	NM_001076558	0.129059		4	sox4a	NM_213122	0.225456		4	gap43	NM_131341	0.120714
4	hnrnpa0l	NM_001281721	0.290096		4	tyr	NM_131013	0.631511		4	zgc:92313	NM_001002596	0.262206		4	serbp1a	NM_214714	0.128667		4	gadd45gb.1	NM_213226	0.22478		4	pax6b	NM_131641	0.114397
4	h3f3b.1	NM_201101	0.289513		4	tmem98	NM_001080195	0.629411		4	pvalb8	NM_182937	0.259897		4	rpl22	NM_001037677	0.127869		4	ptmab	NM_001098730	0.223406		4	nova2	NM_001309524	0.112195
4	jpt1b	NM_205613	0.280277		4	cd63	NM_199543	0.602563		4	zgc:193505	NM_001128697	0.252537		4	rps15a	NM_212762	0.126557		4	ndrg1b	NM_200692	0.21805		4	pou3f1	NM_131161	0.111657
4	hsp90ab1	NM_131310	0.280168		4	wfdc1	NM_001100000	0.601933		4	cdh1	NM_131820	0.248879		4	rplp2	NM_212743	0.126556		4	ppp1r14c	NM_001029963	0.200021		4	hmgb2b	NM_001004674	0.111095
4	slc25a5	NM_173247	0.276576		4	rgra	NM_001017877	0.594138		4	krt4	NM_131509	0.236204		4	rps29	NM_212953	0.126426		4	foxg1b	NM_212914	0.199942		4	prdm13	NM_001326454	0.111051
4	ing4	NM_001020468	0.274611		4	atp6v0e1	NM_001006038	0.590335		4	eya1	NM_131193	0.235735		4	rpl37	NM_001002069	0.126147		4	bhlhe23	NM_001030133	0.199031		4	smarce1	NM_201298	0.108688
4	h3f3b.1	NM_001017599	0.271529		4	atp1b1a	NM_131668	0.582344		4	agr1	NM_001099232	0.235134		4	ms4a17a.7	NM_001017714	0.125813		4	syt5b	NM_001020546	0.198802		4	hnrnpabb	NM_213302	0.107436
4	smarce1	NM_201298	0.270245		4	ctsla	NM_212584	0.58094		4	oclna	NM_212832	0.235054		4	rps14	NM_200026	0.125053		4	crx	NM_152940	0.197915		4	h3f3b.1	NM_201101	0.107374
4	h2afx1	NM_001005967	0.267278		4	scpep1	NM_200192	0.570802		4	smkr1	NM_001302473	0.2346		4	rps24	NM_001012316	0.124856		4	ckbb	NM_173222	0.196987		4	ptmaa	NM_194376	0.106871
4	ssbp3b	NM_213450	0.266341		4	gstp1	NM_131734	0.569151		4	tcnbb	NM_001252649	0.231854		4	rpl32	NM_001040043	0.124807		4	chst1	NM_001003518	0.192926		4	si:dkey-276j7.1	NM_001326548	0.106841
4	eef1g	NM_173263	0.264817		4	prss16	NM_001080562	0.568377		4	anxa1c	NM_181760	0.231787		4	vim	NM_131872	0.124487		4	ubc	NM_001077804	0.192856		4	hsp90ab1	NM_131310	0.105466
4	oaz1b	NM_194432	0.264382		4	ctsd	NM_131710	0.561285		4	icn2	NM_001082957	0.228998		4	rps28	NM_213034	0.124082		4	cadm3	NM_001045246	0.185631		4	chd4a	NM_001044858	0.104554
4	gnb1b	NM_213481	0.259575		4	ttyh2l	NM_213256	0.552787		4	ap1s3b	NM_001004635	0.227025		4	rpl29	NM_001243178	0.124011		4	h3f3b.1	NM_201101	0.180954		4	sox11b	NM_131337	0.102095
4	tmeff1b	NM_001025301	0.258606		4	dhrsx	NM_001256719	0.548841		4	rab25a	NM_001008641	0.22679		4	rpl34	NM_201122	0.12391		4	rorab	NM_201067	0.179583		4	bhlhe22	NM_200955	0.0995432
4	sox4a	NM_213122	0.255411		4	mfsd2ab	NM_001003570	0.545958		4	selenow1	NM_178287	0.225179		4	rpl35a	NM_001002487	0.123697		4	smarce1	NM_201298	0.17791		4	rpsa	NM_201052	0.0993954
4	rpl18	NM_001003432	0.254746		4	rlbp1b	NM_205690	0.545415		4	sox21a	NM_131286	0.224126		4	rpl39	NM_001002078	0.12345		4	vamp1	NM_213398	0.17585		4	rplp0	NM_131580	0.0993102
4	rps27.1	NM_001159528	0.253721		4	zgc:110239	NM_001017633	0.532989		4	cbln20	NM_001326408	0.220261		4	thbs4b	NM_173226	0.123326		4	ptmaa	NM_194376	0.166381		4	eef1a1l1	NM_131263	0.0990623
4	zc4h2	NM_199642	0.253581		4	rpe65a	NM_200751	0.524439		4	cyt1	NM_131107	0.2201		4	ttc36	NM_001007388	0.123214		4	hnrnpaba	NM_212587	0.165642		4	eef1g	NM_173263	0.0990471
4	rps21	NM_201191	0.252704		4	cd9a	NM_212619	0.52155		4	styk1b	NM_001305565	0.22		4	rpl36	NM_212952	0.123181		4	olig2	NM_178100	0.162065		4	h2afvb	NM_001043323	0.0981421
4	rps9	NM_200852	0.250766		4	atp6ap2	NM_213023	0.520019		4	gbgt1l4	NM_200125	0.21943		4	lhx6	NM_001004015	0.122991		4	prox1a	NM_131405	0.158236		4	rack1	NM_131444	0.0977796
4	rps15a	NM_212762	0.249998		4	fabp11a	NM_001004682	0.519661		4	apodb	NM_001037695	0.218404		4	zcchc24	NM_001098388	0.122869		4	ppp1r1b	NM_001281924	0.157122		4	h2afx1	NM_001005967	0.0977152
4	tpt1	NM_198140	0.249755		4	stra6	NM_001045312	0.511506		4	NR_145818	NR_145818	0.218112		4	rpl38	NM_001002486	0.122609		4	otx5	NM_181331	0.156306		4	tmeff1b	NM_001025301	0.0961923
4	rpl36	NM_212952	0.248568		4	tfr1a	NM_001009917	0.509006		4	stard14	NM_200220	0.217745		4	rps2	NM_213279	0.122198		4	isl1	NM_130962	0.154566		4	hp1bp3	NM_001199725	0.095574
4	cirbpa	NM_001017797	0.248461		4	atp6v0a1a	NM_212672	0.50373		4	degs2	NM_001163366	0.217255		4	rpl5b	NM_001002106	0.122152		4	marcksl1a	NM_213133	0.153658		4	hnrnpa0a	NM_212645	0.0954433
4	hdac1	NM_173236	0.248285		4	sparc	NM_001001942	0.50319		4	moxd1l	NM_001128525	0.215928		4	rpl28	NM_201061	0.121856		4	tp53inp1	NM_001080036	0.15137		4	rpl10	NM_200027	0.0951727
4	h2afva	NM_153644	0.24787		4	sfrp1a	NM_205585	0.500821		4	tmem30b	NM_001002179	0.213596		4	mmp2	NM_198067	0.121415		4	hnrnpa0l	NM_001281721	0.150571		4	eef2b	NM_200458	0.0936232
4	rpl34	NM_201122	0.247221		4	arl6ip1	NM_201112	0.495875		4	ugt8	NM_001044325	0.210784		4	rpl35	NM_173233	0.121135		4	zgc:153409	NM_001076590	0.150446		4	mllt11	NM_001159984	0.0932579
4	sumo3a	NM_213124	0.246876		4	col9a1b	NM_213264	0.49491		4	TSTA3	NM_001003528	0.209586		4	rpl31	NM_001040052	0.120782		4	max	NM_131220	0.147969		4	rpl7a	NM_200047	0.0932575
4	tardbp	NM_201476	0.245302		4	syngr1a	NM_001006067	0.490782		4	esrp1	NM_001080576	0.207705		4	rps10	NM_201146	0.120253		4	irf2bp2a	NM_199981	0.147284		4	hdac1	NM_173236	0.0932158
4	eef1a1l1	NM_131263	0.244836		4	dpyda.1	NM_001077308	0.490407		4	s100u	NM_001128341	0.203121		4	RPS17	NM_001013455	0.120251		4	ier5	NM_001007197	0.142794		4	hes6	NM_194400	0.0929833
4	rpl37	NM_001002069	0.244279		4	cpvl	NM_199278	0.485335		4	ppl	NM_001137666	0.201198		4	rpl12	NM_201584	0.119968		4	si:dkey-42i9.4	NM_001007375	0.142713		4	ubc	NM_001077804	0.0926952
4	hspa8	NM_001110403	0.243181		4	notch2	NM_001115094	0.481481		4	f11r.1	NM_001004667	0.197465		4	rps3a	NM_200059	0.119939		4	h3f3c	NM_200003	0.141581		4	sumo3a	NM_213124	0.0926638
4	rps19	NM_200750	0.242919		4	cyp24a1	NM_001089458	0.472578		4	klf5l	NM_001039927	0.192687		4	spon2b	NM_131008	0.119751		4	scg3	NM_200757	0.141187		4	ran	NM_131309	0.0924839
4	hnrnpabb	NM_213302	0.242378		4	ctsf	NM_001077568	0.472153		4	plcd1b	NM_200068	0.190854		4	rpl10a	NM_199636	0.119742		4	h2afva	NM_153644	0.140129		4	rps9	NM_200852	0.0923659
4	rps16	NM_001076732	0.241904		4	adam10a	NM_001159314	0.470595		4	elovl7a	NM_199875	0.189853		4	id1	NM_131245	0.119681		4	fezf2	NM_131636	0.13717		4	scrt1a	NM_001113601	0.0919952
4	rps25	NM_200815	0.241417		4	canx	NM_213448	0.469865		4	sik1	NM_001126383	0.189649		4	rps18	NM_173234	0.11944		4	fabp3	NM_152961	0.135678		4	rps5	NM_173232	0.091708
4	rpl32	NM_001040043	0.238398		4	sptlc2a	NM_001020619	0.46808		4	zgc:154054	NM_001077724	0.187712		4	rpl13	NM_198143	0.119313		4	eif1b	NM_199588	0.135537		4	rps7	NM_200752	0.091705
4	fez1	NM_213396	0.238179		4	slc26a5	NM_201473	0.467983		4	tcima	NM_001013472	0.186778		4	rps19	NM_200750	0.118967		4	mbd3b	NM_212580	0.135346		4	rps3a	NM_200059	0.0916532
4	rplp2l	NM_001100436	0.238056		4	atp6v0a2b	NM_001122747	0.46724		4	rn7sk	NR_029421	0.184538		4	rpl27	NM_199724	0.118924		4	cfl1	NM_213641	0.13423		4	ppiab	NM_001328424	0.0910827
4	mab21l1	NM_152974	0.238032		4	qdpra	NM_001110469	0.464092		4	anxa1d	NM_001017605	0.184216		4	rpl23	NM_200732	0.118759		4	smad7	NM_175082	0.130372		4	rpl12	NM_201584	0.0909747
4	rplp1	NM_200029	0.238011		4	igfbp7	NM_212924	0.461872		4	dhrs13a.2	NM_001004641	0.183625		4	rps4x	NM_001005589	0.118474		4	im:7152348	NM_001326424	0.127766		4	zc4h2	NM_199642	0.0904942
4	hp1bp3	NM_001199725	0.237254		4	NM_199702	NM_199702	0.457824		4	myo5b	NM_001161632	0.181273		4	rps25	NM_200815	0.118376		4	myca	NM_131412	0.127594		4	si:ch1073-429i10.3	NM_001366916	0.0902282
4	NM_200030	NM_200030	0.23534		4	id2a	NM_201291	0.45601		4	alox12	NM_199618	0.177921		4	rpl15	NM_001003447	0.11825		4	h3f3b.1	NM_001017599	0.127508		4	rpl10a	NM_199636	0.0899559
4	rps7	NM_200752	0.235118		4	slc38a2	NM_001045104	0.449854		4	pkp3a	NM_001045280	0.176873		4	rps26l	NM_200742	0.117729		4	hsp90ab1	NM_131310	0.126909		4	rpl13	NM_198143	0.0895993
4	rpl19	NM_213208	0.234994		4	slc40a1	NM_131629	0.448137		4	tmprss4a	NM_001077738	0.176828		4	nsa2	NM_199568	0.117696		4	sesn1	NM_001002660	0.126265		4	syncrip	NM_214696	0.0895263
4	rps11	NM_213377	0.234793		4	msnb	NM_001256251	0.447828		4	gbgt1l3	NM_001004620	0.176594		4	rps21	NM_201191	0.117581		4	rps20	NM_213204	0.124859		4	rpl9	NM_001003861	0.0892754
4	rps20	NM_213204	0.23454		4	myrip	NM_001353925	0.437751		4	tprg1	NM_001089528	0.174968		4	rpl18a	NM_201060	0.117194		4	rplp0	NM_131580	0.123256		4	zgc:153426	NM_001076715	0.0891727
4	faua	NM_200737	0.234203		4	mt2	NM_001131053	0.436533		4	zgc:110333	NM_001017799	0.174467		4	rps15	NM_001001819	0.116934		4	slc25a5	NM_173247	0.122582		4	nrn1a	NM_001002507	0.0891464
4	calm3b	NM_199570	0.233274		4	ctsba	NM_213336	0.436169		4	si:dkey-7c18.24	NM_001082832	0.174094		4	rps16	NM_001076732	0.116886		4	cd9a	NM_212619	0.122347		4	rps11	NM_213377	0.0890785
4	rpl21	NM_001002155	0.232634		4	lrp2a	NM_001194987	0.434869		4	txn	NM_001002461	0.172498		4	rpl21	NM_001002155	0.116556		4	cdkn1bb	NM_212792	0.122328		4	rpl8	NM_200713	0.0889189
4	rpl7	NM_213644	0.232222		4	rbm47	NM_001114686	0.434016		4	ucp2	NM_131176	0.171071		4	rps8a	NM_214793	0.116545		4	hnrnpa0a	NM_212645	0.121705		4	eef1b2	NM_199949	0.088802
4	rps23	NM_001110121	0.232114		4	pcbd1	NM_200814	0.428086		4	zgc:158343	NM_001080038	0.170554		4	rpl7	NM_213644	0.11652		4	ube2d1a	NM_201110	0.121454		4	h3f3a	NM_212996	0.0887707
4	rpsa	NM_201052	0.231923		4	slc2a11b	NM_001114430	0.426212		4	si:ch211-243g18.2	NM_001044910	0.169524		4	rpl7a	NM_200047	0.116446		4	pdcl	NM_199647	0.120388		4	rps8a	NM_214793	0.0885829
4	rpl30	NM_200028	0.231791		4	agtrap	NM_001201345	0.423258		4	tent5bb	NM_001045170	0.168691		4	rpl26	NM_213113	0.116245		4	hmgb1b	NM_001099251	0.120041		4	rplp1	NM_200029	0.0884958
4	rpl11	NM_001002139	0.2315		4	ssr3	NM_200053	0.416386		4	gpa33a	NM_001115105	0.167871		4	rpl23a	NM_001001593	0.11614		4	mpp6b	NM_001044777	0.118782		4	rps23	NM_001110121	0.0874005
4	pfn2l	NM_201466	0.231103		4	pnp4a	NM_001002102	0.415111		4	rassf7b	NM_197942	0.166602		4	ppiaa	NM_212758	0.116133		4	tmem178b	NM_001002396	0.11829		4	rps27a	NM_200502	0.0873581
4	hmgn2	NM_001142543	0.229144		4	slc3a2a	NM_131601	0.41476		4	krt18b	NM_200568	0.165022		4	rps6	NM_001003728	0.115999		4	atp1b2a	NM_131669	0.117118		4	rpl13a	NM_212784	0.0869815
4	fabp7a	NM_131605	0.228872		4	atp6v0b	NM_199561	0.410624		4	ppil1	NM_001034178	0.163329		4	rps9	NM_200852	0.115621		4	ppiab	NM_001328424	0.115928		4	rps20	NM_213204	0.0868781
4	mllt11	NM_001159984	0.228863		4	degs1	NM_212700	0.408812		4	hyou1	NM_212703	0.162437		4	fzd2	NM_131140	0.115437		4	ppdpfb	NM_200008	0.114817		4	tp53inp2	NM_001326480	0.0868286
4	rpl23	NM_200732	0.228685		4	gch2	NM_131667	0.408502		4	bik	NM_001045038	0.162141		4	rps3	NM_201153	0.115391		4	rpl19	NM_213208	0.114651		4	rplp2l	NM_001100436	0.0868013
4	rack1	NM_131444	0.22812		4	clptm1	NM_001003647	0.405507		4	zgc:136892	NM_001040360	0.161923		4	rplp1	NM_200029	0.115184		4	anp32e	NM_213277	0.11444		4	rpl24	NM_173235	0.0867037
4	elocb	NM_001002440	0.227566		4	slc15a4	NM_001320529	0.403528		4	six1b	NM_207095	0.161592		4	rps7	NM_200752	0.115102		4	jpt1b	NM_205613	0.114239		4	rpl19	NM_213208	0.0865179
4	hnrnpub	NM_001033595	0.2275		4	slc16a9a	NM_200410	0.395454		4	hsp90b1	NM_198210	0.161232		4	NM_200030	NM_200030	0.115007		4	six6b	NM_001020585	0.114201		4	rpl18a	NM_201060	0.086411
4	rpl15	NM_001003447	0.227291		4	hspa5	NM_213058	0.394717		4	ptprfb	NM_001083576	0.160547		4	rps27a	NM_200502	0.114824		4	slitrk6	NM_001305553	0.114005		4	rps10	NM_201146	0.086175
4	rpl27	NM_199724	0.227247		4	atp6ap1b	NM_173265	0.392444		4	pdia3	NM_001199737	0.160382		4	rps5	NM_173232	0.114585		4	eef1g	NM_173263	0.111874		4	rps14	NM_200026	0.0858976
4	rps8a	NM_214793	0.227103		4	zgc:110591	NM_001020489	0.391838		4	hspa8	NM_001110403	0.158662		4	hgd	NM_152966	0.11455		4	sept4a	NM_001037379	0.110927		4	cirbpa	NM_001017797	0.085813
4	rpl28	NM_201061	0.226875		4	abcg4b	NM_001111212	0.391529		4	hsp90ab1	NM_131310	0.155992		4	RPL37A	NM_001105526	0.114313		4	marcksb	NM_001015060	0.110206		4	faua	NM_200737	0.085717
4	erh	NM_001271817	0.226794		4	rnaseka	NM_001045405	0.390802		4	dbnla	NM_001002201	0.155566		4	rsl24d1	NM_212993	0.114138		4	rpsa	NM_201052	0.110039		4	rpl21	NM_001002155	0.0855854
4	rps6	NM_001003728	0.226362		4	clcn7	NM_001077537	0.39033		4	prss60.2	NM_001105601	0.15534		4	nop53	NM_001079946	0.113992		4	rpl10	NM_200027	0.108742		4	rps4x	NM_001005589	0.0855454
4	rps3	NM_201153	0.226197		4	p4hb	NM_213364	0.386135		4	grhl2a	NM_001326533	0.152843		4	rpl36a	NM_001202510	0.113659		4	si:ch1073-429i10.3	NM_001366916	0.108155		4	rpl7	NM_213644	0.0854367
4	rpl12	NM_201584	0.225924		4	inpp5ka	NM_001089493	0.38368		4	tmem45b	NM_205677	0.152684		4	rpl30	NM_200028	0.113261		4	rack1	NM_131444	0.10807		4	rps16	NM_001076732	0.0849895
4	rps5	NM_173232	0.225874		4	slc12a2	NM_001002080	0.382244		4	NM_001365668	NM_001365668	0.152377		4	barx1	NM_001024949	0.113085		4	ip6k2b	NM_001002389	0.106436		4	tubb2b	NM_001037410	0.0849262
4	rps14	NM_200026	0.224355		4	wls	NM_213146	0.3802		4	ap1m2	NM_205714	0.150931		4	rpl14	NM_001002866	0.113069		4	rpl21	NM_001002155	0.105868		4	rpl18	NM_001003432	0.0848741
4	tubb2b	NM_001037410	0.22429		4	slc15a2	NM_001039828	0.377935		4	chmp2bb	NM_212904	0.148172		4	foxp4	NM_001199491	0.112207		4	ybx1	NM_001126457	0.105585		4	rpl3	NM_001001590	0.0844051
4	rps2	NM_213279	0.224285		4	ccn2a	NM_001015041	0.370303		4	chmp4c	NM_001017844	0.147641		4	rpl8	NM_200713	0.111991		4	rpl13	NM_198143	0.105334		4	rpl11	NM_001002139	0.0841625
4	mdkb	NM_131716	0.224122		4	NM_001362422	NM_001362422	0.368565		4	si:ch211-153b23.4	NM_001305473	0.147479		4	tpt1	NM_198140	0.111647		4	h2afx1	NM_001005967	0.105174		4	rps27.1	NM_001159528	0.0841065
4	rps13	NM_001002079	0.223042		4	lrpap1	NM_201306	0.361916		4	hsd17b14	NM_001003521	0.146479		4	mxra8b	NM_001079960	0.111354		4	pnrc2	NM_001130192	0.104304		4	hnrnpa0b	NM_214706	0.0837967
4	rps4x	NM_001005589	0.222904		4	xbp1	NM_131874	0.359657		4	hspa5	NM_213058	0.145606		4	rps11	NM_213377	0.111316		4	mid1ip1b	NM_200832	0.104186		4	rps2	NM_213279	0.0832757
4	rpl3	NM_001001590	0.222619		4	fzd7a	NM_131139	0.359571		4	anxa1b	NM_181759	0.145147		4	rps17	NM_200845	0.111033		4	uba52	NM_001037113	0.104024		4	hspa8	NM_001110403	0.0830235
4	dnaja2b	NM_212665	0.222619		4	lrata	NM_001204131	0.35944		4	hopx	NM_198209	0.145031		4	rack1	NM_131444	0.110532		4	faua	NM_200737	0.103486		4	rps3	NM_201153	0.0827992
4	ran	NM_131309	0.222574		4	slc39a10	NM_200671	0.359199		4	st14a	NM_001040351	0.142918		4	rplp2l	NM_001100436	0.110372		4	sypb	NM_001030242	0.103437		4	rps25	NM_200815	0.08254
4	rpl7a	NM_200047	0.222561		4	col9a2	NM_212579	0.357099		4	glrx	NM_001005942	0.142522		4	rpl24	NM_173235	0.110366		4	oaz1a	NM_194264	0.102835		4	rpl23	NM_200732	0.0816916
4	rps26	NM_200025	0.222427		4	rdh5	NM_001030101	0.356855		4	lsr	NM_001025472	0.1418		4	ccn2b	NM_001102573	0.109885		4	zc4h2	NM_199642	0.102381		4	cct5	NM_212613	0.0814182
4	rpl39	NM_001002078	0.221586		4	calm3a	NM_200082	0.356056		4	jupa	NM_131177	0.141258		4	rpl4	NM_213107	0.109825		4	rs1a	NM_001003438	0.102291		4	tpt1	NM_198140	0.0812492
4	rpl9	NM_001003861	0.221292		4	ginm1	NM_001079836	0.355827		4	hmx3a	NM_131634	0.140779		4	rps23	NM_001110121	0.109724		4	rpl11	NM_001002139	0.102285		4	rpl14	NM_001002866	0.0812161
4	rps24	NM_001012316	0.220297		4	cyp3c1	NM_212673	0.354592		4	pttg1ipa	NM_001326362	0.138785		4	dlx6a	NM_131323	0.109336		4	rps21	NM_201191	0.102181		4	rpl26	NM_213113	0.0811441
4	rps27a	NM_200502	0.220213		4	gldn	NM_001080165	0.354503		4	si:ch211-137a8.2	NM_001328091	0.138526		4	twist3	NM_130985	0.109272		4	NR_145818	NR_145818	0.101161		4	rps13	NM_001002079	0.0809971
4	rcc2	NM_213176	0.219765		4	slc6a17	NM_001256724	0.349281		4	plekhf1	NM_200340	0.138092		4	faua	NM_200737	0.109161		4	rps27.1	NM_001159528	0.101047		4	ilf2	NM_213236	0.0809764
4	rpl35a	NM_001002487	0.219752		4	nbeaa	NM_001013500	0.348115		4	zgc:153911	NM_001077315	0.137647		4	rpl5a	NM_199756	0.109063		4	rpl18	NM_001003432	0.100823		4	rps19	NM_200750	0.0806356
4	ppiaa	NM_212758	0.219427		4	rca2.1	NM_001013494	0.345473		4	si:ch11-157c3.4	NM_001164368	0.13685		4	eef1g	NM_173263	0.109043		4	rpl31	NM_001040052	0.100521		4	rpl15	NM_001003447	0.0803977
4	rpl35	NM_173233	0.21808		4	hsp90b1	NM_198210	0.34405		4	agr2	NM_001012481	0.136764		4	rpl13a	NM_212784	0.108873		4	rpl8	NM_200713	0.09984		4	slc25a5	NM_173247	0.0803378
4	elavl3	NM_131449	0.217946		4	vat1	NM_001007051	0.343202		4	krt17	NM_001083105	0.1367		4	fstl1b	NM_001039621	0.108719		4	rpl18a	NM_201060	0.099629		4	sox4a	NM_213122	0.0803296
4	rpl18a	NM_201060	0.21756		4	fbn2b	NM_001135790	0.343137		4	bicdl2	NM_001193591	0.135988		4	rps26	NM_200025	0.108519		4	rpl10a	NM_199636	0.0995686		4	rpl28	NM_201061	0.0802218
4	atp5f1b	NM_001024429	0.217422		4	si:ch73-86n18.1	NM_001045039	0.34279		4	NM_001089557	NM_001089557	0.13507		4	uba52	NM_001037113	0.107543		4	rps3	NM_201153	0.0993866		4	ddx39ab	NM_212977	0.0796186
4	NM_001362378	NM_001362378	0.21717		4	pdia3	NM_001199737	0.339986		4	tmem54a	NM_200347	0.13451		4	scara5	NM_001030190	0.10751		4	eef1a1l1	NM_131263	0.0990386		4	islr2	NM_001013523	0.0795973
4	sox11a	NM_131336	0.216964		4	lipg	NM_200128	0.339261		4	eef1a1l1	NM_131263	0.134445		4	rps20	NM_213204	0.107296		4	rpl12	NM_201584	0.0981493		4	nkain1	NM_200545	0.0795909
4	dpysl2b	NM_001020517	0.216177		4	fuca1.1	NM_212740	0.336921		4	rps29	NM_212953	0.134326		4	rpsa	NM_201052	0.106722		4	ddah2	NM_001100065	0.0980007		4	RPS17	NM_001013455	0.0793743
4	eef1b2	NM_199949	0.215961		4	cdh2	NM_131081	0.335198		4	id1	NM_131245	0.134296		4	rps13	NM_001002079	0.106325		4	rps5	NM_173232	0.0975761		4	ssbp3b	NM_213450	0.0789537
4	rpl23a	NM_001001593	0.215366		4	prkcsh	NM_201053	0.333614		4	tmem176l.4	NM_001277319	0.133885		4	rps27.1	NM_001159528	0.106277		4	tpt1	NM_198140	0.0973007		4	psmb1	NM_001003889	0.0786835
4	eif3m	NM_001024735	0.21497		4	tmem214	NM_001256176	0.332966		4	ezrb	NM_001030285	0.133198		4	rpl11	NM_001002139	0.104898		4	ppiaa	NM_212758	0.0971911		4	btf3	NM_001076558	0.07856
4	zgc:100920	NM_001003635	0.214704		4	kdelr2b	NM_212695	0.332771		4	tmsb	NM_205581	0.133039		4	eef1da	NM_001177453	0.10465		4	rps23	NM_001110121	0.0970445		4	rpl31	NM_001040052	0.0782242
4	rpl36a	NM_001202510	0.214704		4	tmem147	NM_001002484	0.329194		4	capn9	NM_001003501	0.132977		4	fn1a	NM_131520	0.10442		4	rps8a	NM_214793	0.0968724		4	rpl36a	NM_001202510	0.0777966
4	rpl26	NM_213113	0.214192		4	tram1	NM_153669	0.328506		4	zgc:174935	NM_001110407	0.132227		4	flot2a	NM_213075	0.104274		4	rpl24	NM_173235	0.0968161		4	rps24	NM_001012316	0.0777559
4	smarcb1b	NM_131448	0.213117		4	tmem33	NM_213663	0.328188		4	irg1l	NM_001077607	0.131802		4	s100v2	NM_001080161	0.104169		4	hspa8	NM_001110403	0.0967904		4	cct4	NM_200583	0.0771683
4	rpl24	NM_173235	0.212983		4	mtdha	NM_001007135	0.328069		4	btg1	NM_200020	0.130969		4	rpl29	NM_001003434	0.103909		4	hmgn7	NM_001080033	0.096785		4	rbm8a	NM_001013345	0.0770783
4	rps3a	NM_200059	0.21266		4	nnt	NM_214756	0.326138		4	galnt7	NM_001020641	0.130939		4	eef1a1l1	NM_131263	0.103652		4	rplp2l	NM_001100436	0.0964366		4	rpl32	NM_001040043	0.0769637
4	rpl22	NM_001037677	0.212481		4	ccdc47	NM_001004551	0.325705		4	rpl26	NM_213113	0.130492		4	serpinf1	NM_001004539	0.103422		4	srsf5a	NM_200867	0.0956662		4	sumo2b	NM_001003422	0.0769605
4	rpl13	NM_198143	0.211619		4	sdf4	NM_213087	0.325086		4	vamp8	NM_199759	0.129696		4	dap1b	NM_131573	0.102976		4	rpl28	NM_201061	0.0954838		4	actb2	NM_181601	0.076957
4	rpl8	NM_200713	0.211497		4	rbp4l	NM_199965	0.324398		4	epdl1	NM_001293702	0.129537		4	add3a	NM_199663	0.102766		4	rps2	NM_213279	0.0954591		4	rps21	NM_201191	0.0768017
4	rps28	NM_213034	0.21129		4	dgcr2	NM_001002656	0.321028		4	net1	NM_001007767	0.129527		4	rpl19	NM_213208	0.102382		4	rpl36a	NM_001202510	0.0954212		4	eif3m	NM_001024735	0.0765164
4	rpl10a	NM_199636	0.210977		4	rab6ba	NM_001034179	0.320436		4	h3f3b.1	NM_001017599	0.129039		4	hsp90ab1	NM_131310	0.10182		4	rps10	NM_201146	0.0952763		4	tcp1	NM_131230	0.0764736
4	gng3	NM_131841	0.21071		4	zgc:114181	NM_001310033	0.318999		4	rpl28	NM_201061	0.128934		4	romo1	NM_200797	0.10173		4	rpl9	NM_001003861	0.0952388		4	NM_001362378	NM_001362378	0.076125
4	rbm8a	NM_001013345	0.210666		4	cbsb	NM_001014345	0.317882		4	ptmab	NM_001098730	0.128784		4	eef1b2	NM_199949	0.101211		4	rps27a	NM_200502	0.0945034		4	rps6	NM_001003728	0.0761137
4	rpl31	NM_001040052	0.210376		4	ppib	NM_213019	0.317484		4	sp8a	NM_213241	0.12843		4	rps27.2	NM_200765	0.100967		4	grb2b	NM_213035	0.0944988		4	h2afva	NM_153644	0.0754701
4	rpl10	NM_200027	0.210123		4	slc7a2	NM_001008584	0.316316		4	nfe2l2a	NM_182889	0.128282		4	b2ml	NM_213126	0.0994856		4	rps25	NM_200815	0.0943908		4	cct3	NM_173250	0.0750625
4	vdac1	NM_001001404	0.209861		4	slc30a7	NM_001100086	0.315273		4	ier2b	NM_001351705	0.12822		4	slc38a5b	NM_001002648	0.0991123		4	rps9	NM_200852	0.0943535		4	rps26l	NM_200742	0.0747618
4	gadd45gb.1	NM_213226	0.209801		4	cyb5a	NM_213135	0.313827		4	rplp2	NM_212743	0.128196		4	ddx21	NM_001127335	0.0986306		4	cst3	NM_001031673	0.0941802		4	rpl27	NM_199724	0.0747324
4	rplp0	NM_131580	0.209503		4	NR_145818	NR_145818	0.313101		4	rpl39	NM_001002078	0.127128		4	slit3	NM_131736	0.0985073		4	atp5f1b	NM_001024429	0.0941411		4	isl2b	NM_130964	0.074714
4	rpl38	NM_001002486	0.206925		4	cfl2	NM_205700	0.311319		4	rpl37	NM_001002069	0.126814		4	rsl1d1	NM_001326710	0.0973363		4	tle2a	NM_001130604	0.0940306		4	rps15	NM_001001819	0.0746638
4	celf3a	NM_131494	0.205981		4	ssr2	NM_001001399	0.310699		4	sox3	NM_001001811	0.126336		4	rplp0	NM_131580	0.0966964		4	rpl7a	NM_200047	0.0938336		4	hnrnpub	NM_001033595	0.0745342
4	RPS17	NM_001013455	0.205064		4	rnf10	NM_001123255	0.309337		4	elovl6l	NM_201500	0.126233		4	tmsb4x	NM_001130697	0.0965341		4	rps19	NM_200750	0.0937181		4	uba52	NM_001037113	0.0745059
4	si:ch1073-429i10.3	NM_001366916	0.204506		4	calr3b	NM_201465	0.308282		4	spint1a	NM_213152	0.125346		4	fstl3	NM_001030111	0.0955891		4	rpl23	NM_200732	0.0936576		4	snrpd2	NM_001017582	0.0744912
4	RPL37A	NM_001105526	0.204489		4	cd151	NM_001006041	0.308112		4	rpl35	NM_173233	0.124832		4	cd63	NM_199543	0.0944014		4	RPS17	NM_001013455	0.0935127		4	si:dkey-42i9.4	NM_001007375	0.0740047
4	h2afvb	NM_001043323	0.203512		4	adipor2	NM_001025506	0.307585		4	rps25	NM_200815	0.124806		4	col11a1b	NM_001184954	0.0942624		4	rpl13a	NM_212784	0.0935062		4	smarcb1b	NM_131448	0.0739998
4	h3f3c	NM_200003	0.201575		4	rpn1	NM_197934	0.306814		4	perp	NM_001256207	0.124212		4	fmoda	NM_001030072	0.094042		4	rps11	NM_213377	0.093241		4	ckbb	NM_173222	0.0734081
4	rpl13a	NM_212784	0.201443		4	slc16a6b	NM_001365238	0.303394		4	rplp2l	NM_001100436	0.124186		4	osr1	NM_001006079	0.0926098		4	rps14	NM_200026	0.0930056		4	snrpb	NM_205667	0.0730129
4	rps10	NM_201146	0.200847		4	lipf	NM_213404	0.302983		4	RPL37A	NM_001105526	0.124003		4	sfrp2	NM_001077384	0.0925186		4	rpl14	NM_001002866	0.0925465		4	rpl30	NM_200028	0.0729706
4	rpl5b	NM_001002106	0.200692		4	ssr4	NM_001002082	0.302896		4	slc25a5	NM_173247	0.123826		4	dlx4a	NM_131300	0.0924456		4	dap1b	NM_131573	0.0925325		4	vdac3	NM_213246	0.0726231
4	tp53inp2	NM_001326480	0.200481		4	PLBD2	NM_001082991	0.301442		4	slc44a4	NM_200413	0.123537		4	rarga	NM_131339	0.0921508		4	rps4x	NM_001005589	0.0925036		4	snrpf	NM_001003881	0.0724025
4	ywhae1	NM_212605	0.200378		4	fam3c	NM_212725	0.300101		4	zgc:92481	NM_001004604	0.123412		4	eef2b	NM_200458	0.0915518		4	rps7	NM_200752	0.0924857		4	rps15a	NM_212762	0.0720667
4	bcl2l10	NM_194398	0.200252		4	sec61a1	NM_153659	0.299416		4	fut9b	NM_001007454	0.123057		4	NR_145818	NR_145818	0.0912903		4	ccng2	NM_213172	0.09235		4	rpl23a	NM_001001593	0.0720518
4	rps15	NM_001001819	0.19985		4	ndfip1l	NM_001002503	0.29858		4	tctex1d1	NM_001004623	0.122915		4	pdgfrl	NM_200314	0.0910074		4	rps16	NM_001076732	0.0922644		4	marcksl1a	NM_213133	0.0718808
4	uba52	NM_001037113	0.199772		4	rbp5	NM_199528	0.297473		4	mvp	NM_201325	0.122619		4	slc25a5	NM_173247	0.090511		4	tspan2a	NM_001018150	0.0920203		4	rcc2	NM_213176	0.071797
4	rps26l	NM_200742	0.199313		4	bcap31	NM_200092	0.296913		4	cox7c	NM_199995	0.122558		4	marcksl1a	NM_213133	0.0903783		4	atf4b	NM_001103192	0.0920041		4	rps26	NM_200025	0.0717429
4	rps18	NM_173234	0.19924		4	foxp4	NM_001199491	0.296508		4	fthl27	NM_001002378	0.122508		4	hspa8	NM_001110403	0.0900813		4	hmgn2	NM_001142543	0.0919095		4	gnb1b	NM_213481	0.0717319
4	ube2d2	NM_200959	0.198995		4	sulf2b	NM_001003833	0.296148		4	rpl36a	NM_001202510	0.122336		4	dlx2a	NM_131311	0.0893579		4	rplp1	NM_200029	0.0917345		4	psma3	NM_001030187	0.07162
4	syncrip	NM_214696	0.198752		4	hyou1	NM_212703	0.294363		4	sox7	NM_001080750	0.122309		4	cdh11	NM_131214	0.0890439		4	rps13	NM_001002079	0.0916141		4	serbp1a	NM_214714	0.0714628
4	prdx2	NM_001002468	0.198658		4	slc11a2	NM_001040370	0.293811		4	scel	NM_001005304	0.12202		4	sec61g	NM_001002499	0.0888245		4	prdm8b	NM_001105105	0.0914597		4	scrt2	NM_213637	0.0711279
4	oaz1a	NM_194264	0.198296		4	ptprfb	NM_001083576	0.293286		4	rpl34	NM_201122	0.121361		4	fthl27	NM_001002378	0.0885109		4	rps3a	NM_200059	0.0910305		4	cct6a	NM_201290	0.0710806
4	cdc42	NM_001018120	0.197846		4	slc39a7	NM_130931	0.293241		4	tjp3	NM_001328340	0.121347		4	vstm4a	NM_001083819	0.0884465		4	rpl3	NM_001001590	0.0904561		4	cct7	NM_173248	0.0710731
4	h3f3a	NM_212996	0.197536		4	cx43	NM_131038	0.291528		4	selenom	NM_178286	0.121218		4	notch2	NM_001115094	0.0874954		4	anp32a	NM_199986	0.0901116		4	eif3eb	NM_200839	0.0710681
4	elob	NM_001142954	0.197199		4	clstn1	NM_001077784	0.291349		4	trpm4b.2	NM_001282153	0.121073		4	gtpbp4	NM_199851	0.0870532		4	oaz1b	NM_194432	0.0893171		4	stmn2b	NM_001024222	0.0706626
4	ubc	NM_001077804	0.197106		4	serpinh1a	NM_001110374	0.291251		4	sult2st1	NM_198914	0.120914		4	nanos1	NM_001305661	0.0862345		4	thsd7aa	NM_001122760	0.0888875		4	mex3b	NM_001080993	0.0705588
4	hes6	NM_194400	0.196597		4	ppt1	NM_213339	0.290952		4	rps28	NM_213034	0.120705		4	zgc:153704	NM_001076726	0.0861014		4	ccni	NM_213221	0.0886454		4	rpl35a	NM_001002487	0.0705209
4	mlf2	NM_001025516	0.196009		4	syngr2a	NM_001320463	0.290843		4	TUBB4B	NM_213490	0.120302		4	ecrg4a	NM_001017697	0.0856451		4	rpl26	NM_213113	0.0880807		4	ppiaa	NM_212758	0.0703337
4	dpysl3	NM_001020512	0.195921		4	tmem229b	NM_001076673	0.290717		4	si:ch211-71m22.1	NM_001128395	0.120302		4	cnbpb	NM_001326405	0.0846714		4	creb1a	NM_200909	0.0879241		4	rpl39	NM_001002078	0.0702332
4	gnb1a	NM_212609	0.194833		4	gdi2	NM_199655	0.290701		4	rps20	NM_213204	0.120074		4	tpm4a	NM_213158	0.0846298		4	ran	NM_131309	0.0879204		4	si:ch211-51e12.7	NM_001044754	0.0700879
4	ilf2	NM_213236	0.194779		4	lfng	NM_130971	0.290288		4	rpl14	NM_001002866	0.119849		4	pnrc2	NM_001130192	0.0843696		4	rpl15	NM_001003447	0.0875444		4	RPL37A	NM_001105526	0.0699197
4	cct5	NM_212613	0.194767		4	tmco1	NM_001002575	0.290051		4	rps7	NM_200752	0.119741		4	actb2	NM_181601	0.0832605		4	RPL37A	NM_001105526	0.0871778		4	jpt1b	NM_205613	0.0699134
4	ptp4a2a	NM_001005583	0.194125		4	ncln	NM_207057	0.288866		4	dlx3b	NM_131322	0.119669		4	rpl9	NM_001003861	0.0831014		4	rpl32	NM_001040043	0.0871023		4	nfyba	NM_001017565	0.0697157
4	ebf3a	NM_001080602	0.193213		4	krtcap2	NM_001045362	0.288454		4	paqr5b	NM_001003573	0.119652		4	prrx1b	NM_200050	0.0820507		4	rps15	NM_001001819	0.0869076		4	cct2	NM_201455	0.0693973
4	rps29	NM_212953	0.193024		4	cdh6	NM_001013520	0.288066		4	rplp1	NM_200029	0.11949		4	prrx1a	NM_214734	0.0810419		4	znf395b	NM_001045115	0.0862658		4	rpl35	NM_173233	0.0693064
4	pcbp2	NM_201192	0.192313		4	NM_001365889	NM_001365889	0.287818		4	tmsb4x	NM_001130697	0.119433		4	eif2s3	NM_212711	0.0806468		4	tardbp	NM_201476	0.0860629		4	si:ch211-133n4.4	NM_001077376	0.0691928
4	eef2b	NM_200458	0.191801		4	fgfr3	NM_131606	0.284787		4	mid1ip1a	NM_131335	0.119407		4	serf2	NM_001160335	0.0803198		4	cntn1b	NM_001014814	0.0858372		4	snrpd1	NM_173252	0.0689134
4	chd4a	NM_001044858	0.191719		4	bace2	NM_001005991	0.281841		4	calr	NM_199713	0.119011		4	si:ch211-251b21.1	NM_001144802	0.0799862		4	rpl7	NM_213644	0.0857448		4	nhlh2	NM_205669	0.0688759
4	hnrnpa0b	NM_214706	0.19087		4	calr	NM_199713	0.278635		4	si:ch211-114n24.6	NM_001326595	0.118368		4	SERP1	NM_001002573	0.0794534		4	chn1	NM_213000	0.0856373		4	rpl34	NM_201122	0.068638
4	hmgb2b	NM_001004674	0.190786		4	cyp2v1	NM_001009890	0.278442		4	rps15a	NM_212762	0.118292		4	emp2	NM_001004119	0.0793426		4	srsf4	NM_199574	0.0853251		4	rpl37	NM_001002069	0.0685273
4	bcl7a	NM_212560	0.19039		4	rab3db	NM_001002679	0.277496		4	rpl23	NM_200732	0.118078		4	tcf12	NM_214816	0.0785106		4	ndufa4l	NM_213417	0.0845965		4	tmsb	NM_205581	0.0685186
4	rpl14	NM_001002866	0.190066		4	ncor1	NM_200276	0.277453		4	her9	NM_131873	0.117925		4	eif3m	NM_001024735	0.0782109		4	rps15a	NM_212762	0.084325		4	ywhabl	NM_199562	0.0683703
4	cox4i1	NM_214701	0.189957		4	dpp7	NM_001013315	0.276571		4	rps16	NM_001076732	0.117836		4	colec12	NM_001122840	0.0778908		4	ing4	NM_001020468	0.084082		4	hmgn7	NM_001080033	0.0683536
4	snrpf	NM_001003881	0.189635		4	otx2b	NM_131251	0.275256		4	fa2h	NM_001045420	0.117832		4	eif3eb	NM_200839	0.0778405		4	six3b	NM_131363	0.083778		4	rpl22	NM_001037677	0.0678274
4	si:ch211-133n4.4	NM_001077376	0.189192		4	sft2d1	NM_200372	0.274862		4	krt97	NM_001002383	0.117775		4	crip1	NM_001159819	0.0777007		4	btf3	NM_001076558	0.083524		4	kif3cb	NM_001017849	0.0674762
4	top1l	NM_001044324	0.188136		4	rbp3	NM_131451	0.273388		4	krt92	NM_001017824	0.117707		4	tnfaip6	NM_001040243	0.0774743		4	rpl39	NM_001002078	0.0834798		4	alyref	NM_001105108	0.0673148
4	dynlt3	NM_205608	0.187999		4	tbl2	NM_212767	0.273234		4	rpl31	NM_001040052	0.117424		4	krt94	NM_001077454	0.0773102		4	efna1b	NM_200783	0.0834363		4	tubb4b	NM_198809	0.0672124
4	btf3	NM_001076558	0.187865		4	man2b1	NM_001014332	0.271251		4	sgk2a	NM_001113622	0.117408		4	eif3g	NM_200999	0.0772772		4	sumo2b	NM_001003422	0.0833848		4	rsl24d1	NM_212993	0.0671695
4	serbp1a	NM_214714	0.186534		4	rgmb	NM_001001727	0.271126		4	rpl30	NM_200028	0.117365		4	si:dkey-7j14.6	NM_001199721	0.0769264		4	rps26	NM_200025	0.0828896		4	h3f3c	NM_200003	0.0670704
4	rps17	NM_200845	0.185459		4	ctsz	NM_001006043	0.269965		4	nudt9	NM_213352	0.117252		4	cyp26b1	NM_212666	0.0765557		4	rps26l	NM_200742	0.0828643		4	gng3	NM_131841	0.0668635
4	dpysl5a	NM_001018149	0.185398		4	nrp2b	NM_212966	0.268217		4	rps2	NM_213279	0.117207		4	wnt11r	NM_131076	0.0754936		4	rpl37	NM_001002069	0.0827221		4	mibp2	NM_198877	0.0666891
4	pdzd11	NM_212957	0.183569		4	aph1b	NM_200115	0.268153		4	rps23	NM_001110121	0.117193		4	pleca	NM_001100032	0.0752507		4	cox5aa	NM_001024403	0.0825831		4	rpl5a	NM_199756	0.0666214
4	vdac3	NM_213246	0.182243		4	mgst3b	NM_001080034	0.26702		4	atp5f1b	NM_001024429	0.117117		4	eif5a	NM_213185	0.0748687		4	cuedc1a	NM_001077461	0.0825573		4	ddx39aa	NM_001328342	0.0664546
4	si:dkey-42i9.4	NM_001007375	0.182089		4	dad1	NM_001100439	0.266176		4	rps27.1	NM_001159528	0.11707		4	tspan4b	NM_001082807	0.0739066		4	sox3	NM_001001811	0.0824364		4	rps28	NM_213034	0.0662589
4	fth1a	NM_131585	0.182084		4	washc3	NM_200173	0.266145		4	ovol1a	NM_001114744	0.116995		4	pno1	NM_200548	0.0736561		4	mycn	NM_212614	0.0822443		4	atp5f1b	NM_001024429	0.0661878
4	ube2ib	NM_131351	0.181643		4	clu	NM_200802	0.265688		4	si:ch211-250e5.2	NM_001144810	0.116987		4	htra1b	NM_001111182	0.0724512		4	rpl30	NM_200028	0.08206		4	ilf3b	NM_212599	0.0661574
4	si:dkey-28b4.7	NM_001256200	0.181532		4	vmp1	NM_207060	0.264899		4	pnrc2	NM_001130192	0.116757		4	hspa12b	NM_001042686	0.0722106		4	rpl36	NM_212952	0.0814771		4	psmb7	NM_001045564	0.0661367
4	ppiab	NM_001328424	0.181058		4	bhlhe40	NM_212679	0.264836		4	cavin2b	NM_001004584	0.116736		4	pabpc1a	NM_001031676	0.071632		4	alyref	NM_001105108	0.0813637		4	actb1	NM_131031	0.0661235
4	cct6a	NM_201290	0.180314		4	plp2	NM_001161445	0.264345		4	rps26l	NM_200742	0.116284		4	cldn11a	NM_001002624	0.0715188		4	gapdhs	NM_213094	0.0812469		4	slc25a3b	NM_213722	0.0658582
4	ywhabb	NM_213145	0.180013		4	meis2a	NM_131896	0.262576		4	rpl36	NM_212952	0.116244		4	NM_001365192	NM_001365192	0.071471		4	rpl35a	NM_001002487	0.0808374		4	zgc:100920	NM_001003635	0.0658322
4	btg1	NM_200020	0.179401		4	appa	NM_131564	0.261758		4	rpl24	NM_173235	0.116187		4	zgc:153867	NM_213638	0.071333		4	eif3m	NM_001024735	0.0806643		4	sept3_	NM_001024418	0.0656434
4	atp6v0cb	NM_205554	0.179347		4	hsp90aa1.2	NM_001045073	0.261395		4	rps24	NM_001012316	0.116168		4	pfn2	NM_201336	0.0713152		4	smarcd1	NM_198358	0.080634		4	rpl36	NM_212952	0.0654007
4	ctnnbip1	NM_131594	0.179004		4	mfge8a	NM_001014299	0.259451		4	arrdc1a	NM_001004561	0.115915		4	lxn	NM_001008596	0.0703408		4	atp1a3a	NM_131684	0.0802982		4	seta	NM_201475	0.0649177
4	slc25a3b	NM_213722	0.177053		4	sec63	NM_001002588	0.258521		4	ppiab	NM_001328424	0.115812		4	pmp22b	NM_001040355	0.0703408		4	rpl35	NM_173233	0.0801142		4	NM_200030	NM_200030	0.0646938
4	ptp4a1	NM_001007775	0.176724		4	ddost	NM_213093	0.255854		4	zgc:153665	NM_001077463	0.115552		4	krt18a.1	NM_178437	0.0702398		4	her4.1	NM_001103128	0.0800027		4	eif3f	NM_001200009	0.0641734
4	rbm4.3	NM_213317	0.176579		4	asph	NM_001256603	0.255241		4	rpl18a	NM_201060	0.115418		4	ran	NM_131309	0.0701877		4	rpl34	NM_201122	0.0797589		4	rpl5b	NM_001002106	0.0641589
4	hmgn7	NM_001080033	0.175821		4	cltca	NM_001005391	0.254195		4	NM_200030	NM_200030	0.115365		4	sesn1	NM_001002660	0.0701314		4	rps24	NM_001012316	0.0795307		4	setb	NM_201468	0.0641424
4	pou3f1	NM_131161	0.174698		4	vps26a	NM_200907	0.253242		4	rps14	NM_200026	0.115302		4	eif4a1b	NM_201510	0.0700436		4	hdac1	NM_173236	0.0794077		4	rps18	NM_173234	0.0639856
4	pnrc2	NM_001130192	0.17463		4	lratb.2	NM_001135971	0.252738		4	h3f3b.1	NM_201101	0.114983		4	ctsk	NM_001017778	0.0699971		4	nsa2	NM_199568	0.0793671		4	hnrnph1l	NM_212589	0.0637807
4	sncb	NM_200969	0.174492		4	hexa	NM_001017763	0.252586		4	RPS17	NM_001013455	0.114813		4	eif3f	NM_001200009	0.0696547		4	skp1	NM_200743	0.0792849		4	ptf1a	NM_207641	0.0636704
4	si:ch73-46j18.5	NR_036690	0.173615		4	rrbp1a	NM_001145555	0.252424		4	rpl8	NM_200713	0.114693		4	anxa4	NM_181764	0.0691201		4	cox4i1	NM_214701	0.0792376		4	ube2d2	NM_200959	0.0633896
4	neurod1	NM_130978	0.173565		4	fstl1b	NM_001039621	0.251348		4	rpl7a	NM_200047	0.114175		4	six1a	NM_001009904	0.0689353		4	eef1b2	NM_199949	0.0792057		4	fez1	NM_213396	0.0632998
4	cdkn1ca	NM_001002040	0.173247		4	lpl	NM_131127	0.251339		4	rps18	NM_173234	0.11416		4	klf6a	NM_201461	0.0686464		4	si:ch211-133n4.4	NM_001077376	0.0787007		4	rps17	NM_200845	0.0632648
4	rsl24d1	NM_212993	0.172279		4	sema3d	NM_131048	0.249688		4	rpl10	NM_200027	0.113931		4	aldh9a1a.1	NM_201471	0.0682468		4	h3f3a	NM_212996	0.0786329		4	ing4	NM_001020468	0.0631613
4	eif3f	NM_001200009	0.172197		4	amfra	NM_213163	0.248482		4	pcdh20	NM_001351716	0.113859		4	sdc2	NM_173223	0.068011		4	map1lc3b	NM_199604	0.0786235		4	rbpms2b	NM_200259	0.063077
4	rpl29	NM_001243178	0.171667		4	ugt5e1	NM_001128285	0.247784		4	prr15la	NM_001003478	0.113683		4	CABZ01068367.1	NM_001328030	0.0678924		4	si:dkey-238o13.4	NM_001099999	0.0782806		4	nono	NM_201579	0.0629559
4	rtca	NM_199536	0.170889		4	calr3a	NM_131047	0.247736		4	rpl12	NM_201584	0.11359		4	lum	NM_001002059	0.0676576		4	atp6v1e1b	NM_173254	0.0782378		4	vdac2	NM_199585	0.0628413
4	tubb4b	NM_198809	0.170848		4	slc3a2b	NM_201514	0.247586		4	rps5	NM_173232	0.113522		4	NM_001110486	NM_001110486	0.0675016		4	nrxn3b	NM_001080047	0.0781497		4	ube2e3	NM_200921	0.0627574
4	srsf5a	NM_200867	0.16976		4	serpine3	NM_001123237	0.24718		4	rpl3	NM_001001590	0.113521		4	jun	NM_199987	0.0672938		4	ywhabl	NM_199562	0.077564		4	eif2s3	NM_212711	0.0622512
4	scrt1a	NM_001113601	0.169409		4	selenot1a	NM_178290	0.246955		4	mpc1	NM_001002398	0.113487		4	dlx1a	NM_131305	0.0665647		4	rps28	NM_213034	0.0773745		4	vdac1	NM_001001404	0.062122
4	eif2s3	NM_212711	0.16919		4	gsx2	NM_001025512	0.244408		4	ccndx	NM_001172398	0.113426		4	rgs5a	NM_199962	0.0659137		4	rpl23a	NM_001001593	0.0773024		4	ybx1	NM_001126457	0.0621181
4	ptbp2b	NM_001100007	0.168839		4	cntfr	NM_001098242	0.244377		4	rps10	NM_201146	0.113287		4	yap1	NM_001139480	0.0653101		4	smarcb1b	NM_131448	0.0772963		4	idh2	NM_199564	0.0617458
4	eif1b	NM_199588	0.167631		4	ssr1	NM_201327	0.24403		4	cyt1l	NM_001082882	0.113284		4	eif4ebp3l	NM_199683	0.0650295		4	gnao1b	NM_200828	0.0771746		4	cxcr4b	NM_131834	0.0617256
4	hnrnph1l	NM_212589	0.167449		4	mycbp2	NM_001012247	0.24374		4	hif1al	NM_200405	0.113237		4	cebpd	NM_131887	0.0650105		4	rps6	NM_001003728	0.0770923		4	psma8	NM_213166	0.0616548
4	skp1	NM_200743	0.16717		4	hsp70.3	NM_131397	0.243669		4	rps27a	NM_200502	0.112991		4	fzd7b	NM_170763	0.0650058		4	rnasekb	NM_001045375	0.0768758		4	tardbp	NM_201476	0.0615418
4	sumo2b	NM_001003422	0.166987		4	npc2	NM_173224	0.243322		4	rps15	NM_001001819	0.112843		4	boc	NM_001005393	0.0648876		4	eef2b	NM_200458	0.0768452		4	top1l	NM_001044324	0.0614761
4	atp5f1e	NM_001302742	0.16633		4	ndufc2	NM_001013517	0.242194		4	rpl13	NM_198143	0.112592		4	flot1b	NM_201456	0.0647666		4	rps18	NM_173234	0.0760292		4	srsf5a	NM_200867	0.0614395
4	psma3	NM_001030187	0.166189		4	rab27a	NM_001030257	0.241082		4	rps19	NM_200750	0.112493		4	twist1b	NM_001017820	0.0643003		4	atp6v1g1	NM_199934	0.075944		4	cox4i1	NM_214701	0.0610576
4	jagn1a	NM_001005774	0.165677		4	hbegfa	NM_001111226	0.241031		4	eef2b	NM_200458	0.112354		4	FP102018.1	NM_001257141	0.0642291		4	rpl27	NM_199724	0.0757906		4	pnrc2	NM_001130192	0.0609891
4	zgc:77849	NM_199602	0.165595		4	tuba1b	NM_194388	0.240767		4	b3gnt5a	NM_198876	0.112264		4	selenop	NM_178297	0.0642033		4	her4.3	NM_001161408	0.0754098		4	elavl3	NM_131449	0.0607173
4	zmat2	NM_212681	0.165578		4	tex264a	NM_205661	0.238988		4	zgc:103510	NM_001008604	0.11223		4	ctsla	NM_212584	0.0636346		4	rpl22	NM_001037677	0.0753172		4	eif3ba	NM_001290093	0.0602552
4	hnrnpa1b	NM_200104	0.165064		4	nucb2b	NM_201479	0.238428		4	zfp36l1b	NM_199649	0.112223		4	metrnla	NM_212985	0.0635737		4	atp5mc3b	NM_131761	0.0752887		4	dpysl3	NM_001020512	0.0594508
4	h1f0	NM_199552	0.163903		4	lmo7a	NM_001128231	0.23791		4	rps4x	NM_001005589	0.112148		4	pcolcea	NM_001030181	0.0629019		4	NM_001105592	NM_001105592	0.0752579		4	psma1	NM_001003427	0.0592204
4	snrpe	NM_201004	0.163825		4	fam167ab	NM_001025550	0.237371		4	rpl19	NM_213208	0.112098		4	mibp2	NM_198877	0.0628373		4	elmo1	NM_213091	0.0737842		4	prdx2	NM_001002468	0.0590991
4	ube2g1a	NM_199863	0.16359		4	serinc1	NM_199727	0.233138		4	rpl21	NM_001002155	0.112036		4	hmga2	NM_212680	0.0628302		4	rsl24d1	NM_212993	0.0736043		4	eif1b	NM_199588	0.0590827
4	eif5a	NM_213185	0.163117		4	rsrp1	NM_001045308	0.232631		4	rps6	NM_001003728	0.111502		4	htra1a	NM_001002219	0.0626111		4	serf2	NM_001160335	0.0732645		4	rbm4.3	NM_213317	0.0588644
4	actl6a	NM_173240	0.163074		4	trpm7	NM_001030061	0.232062		4	chmp4bb	NM_213457	0.111472		4	mych	NM_001126109	0.062544		4	gpm6ba	NM_203427	0.0730776		4	sox11a	NM_131336	0.0584815
4	atp5mc3b	NM_131761	0.162428		4	inhbb	NM_131068	0.23198		4	rps8a	NM_214793	0.111276		4	ccnd2a	NM_001089445	0.062513		4	hmgb2b	NM_001004674	0.0725798		4	ndufa4l	NM_213417	0.0583378
4	pomp	NM_001003424	0.161855		4	sypl2a	NM_200667	0.231364		4	rpl38	NM_001002486	0.110821		4	vwde	NM_001076771	0.062415		4	zgc:92606	NM_001002707	0.0724837		4	nucks1a	NM_001004601	0.0582776
4	neurod4	NM_170762	0.161708		4	stm	NM_198817	0.230484		4	tmsb1	NM_001165918	0.11071		4	BX322530.1	NR_147500	0.0622594		4	zmat2	NM_212681	0.0723273		4	rcor2	NM_205638	0.0581915
4	clvs2	NM_001025545	0.161166		4	slc38a5b	NM_001002648	0.229572		4	rps9	NM_200852	0.110589		4	wls	NM_213146	0.0618036		4	fsta	NM_131037	0.0722502		4	lsm6	NM_001002077	0.0579363
4	rnf10	NM_001123255	0.160798		4	plod3	NM_001044343	0.228577		4	rps21	NM_201191	0.110522		4	zgc:56585	NM_200327	0.0614658		4	chd4a	NM_001044858	0.0721568		4	atrx	NM_200653	0.0579323
4	nkain1	NM_200545	0.160343		4	fam13b	NM_001328042	0.227936		4	rps26	NM_200025	0.110289		4	fzd7a	NM_131139	0.0614556		4	rps17	NM_200845	0.0719331		4	dpysl5a	NM_001018149	0.0577174
4	rnasekb	NM_001045375	0.160341		4	tmem50a	NM_213529	0.227491		4	pdia4	NM_199779	0.110076		4	endouc	NM_001044974	0.0612758		4	tubb4b	NM_198809	0.0716361		4	pfn2l	NM_201466	0.0576871
4	fbxl6	NM_001309518	0.160305		4	saraf	NM_001076589	0.227266		4	calr3b	NM_201465	0.11006		4	ackr3b	NM_001083832	0.0612125		4	syncrip	NM_214696	0.0716196		4	barhl2	NM_205740	0.0576071
4	psmd8	NM_001002131	0.160223		4	LEPROTL1	NM_001002390	0.225068		4	s100w	NM_001326451	0.109742		4	hdlbpa	NM_201474	0.061045		4	serinc1	NM_199727	0.0715572		4	fabp7a	NM_131605	0.0574456
4	ndrg4	NM_001045173	0.160016		4	rps23	NM_001110121	0.224507		4	gale	NM_001040299	0.109709		4	meox1	NM_001002450	0.0607042		4	sipa1l2	NM_001201559	0.0714398		4	pomp	NM_001003424	0.0574089
4	snrpd3l	NM_199760	0.159934		4	prdx6	NM_200805	0.223779		4	erbin	NM_001193543	0.109093		4	fah	NM_199601	0.0607004		4	ctbp2a	NM_131715	0.0713066		4	alcama	NM_131000	0.0570705
4	dynlrb1	NM_201188	0.159719		4	tmem243a	NM_001017748	0.223723		4	rnf128a	NM_212615	0.108785		4	zfp36l2	NM_207055	0.0605078		4	actb2	NM_181601	0.071069		4	cadm3	NM_001045246	0.0569682
4	fam32a	NM_001002203	0.159486		4	acadvl	NM_212611	0.22305		4	rpl32	NM_001040043	0.108759		4	lhfpl6	NM_001008653	0.0602048		4	fthl31	NM_001020531	0.0707767		4	sarnp	NM_001024407	0.0569594
4	eif3eb	NM_200839	0.159399		4	acta1b	NM_214784	0.222756		4	rpl18	NM_001003432	0.108647		4	rps12	NM_001282177	0.0601349		4	dact1	NM_214731	0.0707473		4	ube2ib	NM_131351	0.0565802
4	ywhabl	NM_199562	0.159093		4	fsta	NM_131037	0.221934		4	rplp0	NM_131580	0.108616		4	tagln2	NM_201576	0.0597035		4	cdh2	NM_131081	0.0706758		4	erh	NM_001271817	0.0565118
4	atpv0e2	NM_001172635	0.158955		4	itm2ba	NM_199646	0.221429		4	rps3a	NM_200059	0.108578		4	gas1a	NM_001111220	0.059418		4	rbm8a	NM_001013345	0.0706338		4	inab	NM_131032	0.0565086
4	csnk1a1	NM_152951	0.158928		4	si:ch73-46j18.5	NR_036690	0.22109		4	rps17	NM_200845	0.108344		4	hpgd	NM_001326541	0.0593013		4	rhoab	NM_212749	0.0704826		4	dnaja2b	NM_212665	0.0563709
4	gnao1a	NM_200787	0.157947		4	abca1a	NM_001309465	0.220998		4	NM_213169	NM_213169	0.108222		4	bmp3	NM_001077765	0.0591865		4	grpel2	NM_001288663	0.0702681		4	pacsin1b	NM_001033728	0.0563011
4	ube2d1b	NM_199664	0.157924		4	tmem243b	NM_212919	0.220668		4	rpl35a	NM_001002487	0.10819		4	msna	NM_001004296	0.058231		4	znf385b	NM_212793	0.0700498		4	tfap2c	NM_001008576	0.0560958
4	vdac2	NM_199585	0.157874		4	tmem88b	NM_001077144	0.219388		4	rpl15	NM_001003447	0.108096		4	eif3s10	NM_199820	0.0577126		4	snap25b	NM_131434	0.0694918		4	rtca	NM_199536	0.0557271
4	isl1	NM_130962	0.157293		4	rab32a	NM_201332	0.219069		4	chmp1b	NM_200014	0.107864		4	h3f3b.1	NM_201101	0.0576476		4	irx6a	NM_001023575	0.0693605		4	insm1a	NM_205644	0.0556034
4	atp6v1g1	NM_199934	0.156674		4	trpm1a	NM_001316373	0.218692		4	elf1	NM_131159	0.107486		4	eif4ebp3	NM_001007354	0.0576273		4	golga7ba	NM_001017566	0.0692403		4	zgc:153409	NM_001076590	0.0554202
4	ube2e3	NM_200921	0.156598		4	tmem47	NM_214763	0.218273		4	klf17	NM_131723	0.107462		4	ctnnb1	NM_131059	0.0575659		4	fam49al	NM_001003606	0.0687963		4	bcl7a	NM_212560	0.0548617
4	calm1a	NM_213351	0.156258		4	wnt2	NM_130950	0.217985		4	pkhd1l1	NM_001318128	0.107201		4	si:ch1073-291c23.2	NM_001327806	0.0574174		4	eif3f	NM_001200009	0.06835		4	ywhah	NM_213164	0.0548071
4	rplp2	NM_212743	0.15615		4	NM_001366697	NM_001366697	0.217484		4	rpl27	NM_199724	0.10706		4	ppib	NM_213019	0.0570935		4	NM_001366790	NM_001366790	0.068012		4	snrpe	NM_201004	0.0547499
4	pfkfb4b	NM_198816	0.156059		4	lnx2b	NM_212940	0.216972		4	dnajb11	NM_198821	0.106976		4	eif3i	NM_212990	0.0567043		4	sumo3a	NM_213124	0.0678274		4	rpl4	NM_213107	0.0547112
4	idh2	NM_199564	0.15598		4	azin1b	NM_001007159	0.216959		4	COX5B	NM_001002163	0.106927		4	rspo3	NM_001017358	0.0561086		4	rtca	NM_199536	0.0678058		4	rps12	NM_001282177	0.0546819
4	gap43	NM_131341	0.155668		4	ptp4a3a	NM_213181	0.216938		4	fuca1.1	NM_212740	0.10674		4	cldn19	NM_001017736	0.0557857		4	eif3eb	NM_200839	0.0675274		4	snrpc	NM_173251	0.0546045
4	rbfox2	NM_214746	0.155463		4	rab5c	NM_201501	0.216686		4	rpl7	NM_213644	0.106493		4	hoxb3a	NM_131117	0.0556284		4	ywhah	NM_213164	0.0673059		4	ppp1r14ba	NM_001045853	0.0545363
4	setb	NM_201468	0.155281		4	psen2	NM_131514	0.216509		4	rpsa	NM_201052	0.106444		4	col2a1b	NM_001281478	0.0555215		4	neurog1	NM_131041	0.0670389		4	cox8a	NM_001303053	0.0544063
4	tmsb4x	NM_001130697	0.154853		4	cldn19	NM_001017736	0.216048		4	atf4a	NM_213233	0.106387		4	vcanb	NM_214688	0.0551695		4	vdac2	NM_199585	0.0669041		4	eif3d	NM_200016	0.0540421
4	psenen	NM_205576	0.154804		4	crim1	NM_212821	0.215564		4	rpl13a	NM_212784	0.105859		4	zfp36l1a	NM_001077153	0.055167		4	crabp1a	NM_182858	0.0668509		4	pop7	NM_001006004	0.0539211
4	tcp1	NM_131230	0.154375		4	trpm1a	NM_001080678	0.215346		4	faua	NM_200737	0.105783		4	klf2a	NM_131856	0.0545301		4	ube2d2	NM_200959	0.0663191		4	oaz1b	NM_194432	0.0536657
4	rpl4	NM_213107	0.154034		4	sdc2	NM_173223	0.214954		4	rpl10a	NM_199636	0.105458		4	vdac3	NM_213246	0.0544061		4	rpl5b	NM_001002106	0.0659059		4	onecut1	NM_200573	0.0534892
4	rpl5a	NM_199756	0.153935		4	tpp1	NM_001128798	0.214919		4	si:dkey-193p11.2	NR_137276	0.105345		4	eif3k	NM_001017583	0.0543922		4	fbxl3a	NM_001005773	0.0657653		4	ube2v1	NM_001037402	0.0534589
4	actb2	NM_181601	0.152821		4	idh2	NM_199564	0.21477		4	rpl29	NM_001243178	0.105282		4	anxa3b	NM_001007302	0.05429		4	ube2d4	NM_001089453	0.0654962		4	psmb2	NM_001002609	0.0532104
4	ebf2	NM_131418	0.152511		4	ctsh	NM_212688	0.214386		4	cldnf	NM_131766	0.105		4	eif3ha	NM_001003763	0.0541803		4	ptena	NM_200708	0.0649023		4	h3f3b.1	NM_001017599	0.0531659
4	ilf3b	NM_212599	0.152317		4	pdia4	NM_199779	0.214333		4	actb1	NM_131031	0.10486		4	mgst3b	NM_001080034	0.0539908		4	h1fx	NM_199276	0.0646295		4	pcbp2	NM_201192	0.053083
4	cct4	NM_200583	0.151931		4	tmed2	NM_199548	0.214203		4	cfl1l	NM_213639	0.104726		4	ctdsp2	NM_199544	0.0537916		4	si:dkey-28b4.7	NM_001256200	0.0643706		4	bud31	NM_001003860	0.0525985
4	psmb1	NM_001003889	0.151785		4	sesn3	NM_213519	0.213422		4	rpl22	NM_001037677	0.104608		4	ccni	NM_213221	0.05369		4	hmgb2a	NM_001037424	0.064244		4	psmb3	NM_001129823	0.0525672
4	cox7b	NM_001130602	0.151206		4	sec62	NM_001025530	0.212607		4	rnf183	NM_001076668	0.104402		4	thbs3a	NM_173225	0.0536443		4	cited4b	NM_200078	0.0642078		4	creb1a	NM_200909	0.0524684
4	islr2	NM_001013523	0.151153		4	rrh	NM_001004654	0.212237		4	ildr1b	NM_001004642	0.104363		4	adh5	NM_131849	0.0536278		4	lfng	NM_130971	0.0642046		4	hnrnpa1b	NM_200104	0.0523814
4	ddx39aa	NM_001328342	0.15103		4	per2	NM_182857	0.21205		4	chmp5b	NM_200380	0.104309		4	anxa11b	NM_181766	0.0536151		4	pfkfb4b	NM_198816	0.0640053		4	pbx1a	NM_131614	0.0523157
4	cited4b	NM_200078	0.151029		4	prdx1	NM_001013471	0.211879		4	znf185	NM_001077536	0.103214		4	vasnb	NM_001110762	0.0533302		4	grin1b	NM_001144131	0.0635076		4	psma2	NM_001024441	0.0522857
4	polb	NM_001003879	0.150818		4	ephx1	NM_201068	0.211376		4	zgc:101785	NM_001006053	0.103181		4	lhx8a	NM_001003980	0.0532046		4	hmgb3a	NM_001122836	0.0634777		4	actl6a	NM_173240	0.0522081
4	brd3b	NM_212702	0.14991		4	igfbp3	NM_205751	0.210824		4	uba52	NM_001037113	0.103152		4	twist2	NM_001005956	0.0531729		4	serbp1a	NM_214714	0.0632562		4	si:ch73-46j18.5	NR_036690	0.0521843
4	otx5	NM_181331	0.148514		4	dnajb1b	NM_199773	0.210668		4	pkp2	NM_001113433	0.102935		4	hmgn7	NM_001080033	0.0528868		4	dusp2	NM_001003451	0.0631056		4	psma4	NM_214697	0.0521294
4	romo1	NM_200797	0.148357		4	zgc:91890	NM_001002182	0.210597		4	chmp2a	NM_213517	0.102833		4	eif3s6ip	NM_213128	0.0522529		4	sem1	NM_199593	0.062645		4	skp1	NM_200743	0.0521194
4	rps27.2	NM_200765	0.148238		4	emc4	NM_205658	0.210416		4	rps11	NM_213377	0.102072		4	gstm.1	NM_212676	0.0522384		4	atp5pb	NM_001005960	0.0625645		4	six6b	NM_001020585	0.0521018
4	eif3i	NM_212990	0.147973		4	alas1	NM_201287	0.210335		4	tspan13a	NM_001002334	0.101994		4	vasna	NM_001326685	0.0519816		4	ssbp4	NM_001202512	0.0624971		4	srsf11	NM_199576	0.0518044
4	srsf4	NM_199574	0.147769		4	ube3d	NM_001326410	0.209989		4	rps13	NM_001002079	0.101932		4	sema3e	NM_001045084	0.0519455		4	atpv0e2	NM_001172635	0.0623308		4	rpl38	NM_001002486	0.0516681
4	lsm6	NM_001002077	0.147685		4	pip4p1a	NM_001037376	0.209921		4	tmem59	NM_001111188	0.101606		4	edf1	NM_200745	0.0517495		4	rad21a	NM_199595	0.0619861		4	serf2	NM_001160335	0.0516258
4	psma1	NM_001003427	0.14744		4	hps5	NM_001089539	0.209393		4	rpl11	NM_001002139	0.101589		4	tuba8l3	NM_001003558	0.051736		4	zgc:100920	NM_001003635	0.0619605		4	eif3g	NM_200999	0.0515657
4	bud31	NM_001003860	0.147295		4	zgc:158482	NM_001083019	0.20933		4	irf6	NM_200598	0.101037		4	igf2b	NM_001001815	0.0515428		4	irx7	NM_131881	0.0617794		4	nsa2	NM_199568	0.0515634
4	pax6a	NM_131304	0.14689		4	tuba8l4	NM_200185	0.208159		4	eps8l1a	NM_001013313	0.101023		4	aoc2	NM_001013555	0.0514359		4	ywhaqb	NM_201484	0.0617		4	ywhaqb	NM_201484	0.0514726
4	ube2d4	NM_001089453	0.146551		4	slc37a2	NM_213014	0.207715		4	dnase1l4.1	NM_001003774	0.101		4	ncl	NM_001076652	0.0512313		4	rpl4	NM_213107	0.0616992		4	ccni	NM_213221	0.0510969
4	cox7a2a	NM_001032728	0.14647		4	stt3b	NM_001328161	0.207204		4	csnk1a1	NM_152951	0.100707		4	palm2-akap2	NM_001204200	0.0501656		4	rps29	NM_212953	0.0612134		4	ctnnbip1	NM_131594	0.0510877
4	rn7sk	NR_029421	0.145703		4	ndufa4l	NM_213417	0.207003		4	porb	NM_001320439	0.100428		4	dkk3b	NM_001089545	0.0499111		4	psma1	NM_001003427	0.061067		4	tmsb4x	NM_001130697	0.0510429
4	si:ch211-51e12.7	NM_001044754	0.145328		4	si:ch211-133n4.4	NM_001077376	0.206849		4	anxa11b	NM_181766	0.100277		4	lama4	NM_001039065	0.0498843		4	calm1a	NM_213351	0.0608517		4	atp5mc3b	NM_131761	0.0508537
4	zgc:193541	NM_001135972	0.14484		4	appb	NM_152886	0.206254		4	pleca	NM_001100032	0.0998176		4	h2afy2	NM_001025502	0.0497433		4	anos1a	NM_131358	0.0607656		4	rps29	NM_212953	0.0508164
4	id4	NM_001039990	0.144753		4	plcd3a	NM_001099423	0.205308		4	calm2b	NM_214736	0.0995025		4	dlx3b	NM_131322	0.0495962		4	cct4	NM_200583	0.0607532		4	rbfox2	NM_214746	0.050779
4	carmil2	NM_001317766	0.144643		4	slc30a1a	NM_200879	0.205307		4	rpl5a	NM_199756	0.0994473		4	ssr2	NM_001001399	0.0493023		4	erh	NM_001271817	0.0606618		4	cdc42	NM_001018120	0.0505957
4	mibp2	NM_198877	0.14414		4	ugt5c3	NM_001128714	0.205128		4	prdx5	NM_001024406	0.0992535		4	spred2b	NM_213234	0.049275		4	tmem35	NM_001014313	0.0605809		4	ppdpfb	NM_200008	0.0505254
4	nsg2	NM_200873	0.143867		4	hsp70l	NM_001113589	0.204973		4	serbp1a	NM_214714	0.0992224		4	fblim1	NM_001077303	0.0491234		4	rps12	NM_001282177	0.0605615		4	sncb	NM_200969	0.0503366
4	LEPROTL1	NM_001002390	0.143027		4	arhgap12b	NM_200874	0.204523		4	hip1rb	NM_001083565	0.0985538		4	sfrp1a	NM_205585	0.0489651		4	rsrc2	NM_213280	0.0605324		4	zfhx3	NM_001365188	0.0499947
4	tp53inp1	NM_001080036	0.14291		4	selenot2	NM_001098487	0.204039		4	ubc	NM_001077804	0.0985408		4	fbln5	NM_001005979	0.0484743		4	atp6ap2	NM_213023	0.0602782		4	cbx3a	NM_001045402	0.0499404
4	insm1a	NM_205644	0.142423		4	dnajc3a	NM_199610	0.203918		4	si:ch1073-340i21.3	NM_001305575	0.0984553		4	TXN	NM_200023	0.0483465		4	mibp2	NM_198877	0.0602286		4	ebf2	NM_131418	0.0498121
4	atp5fa1	NM_001077355	0.142063		4	pacc1	NM_001291762	0.203238		4	b3gnt7	NM_201294	0.0983546		4	srsf5a	NM_200867	0.0482259		4	mid1ip1l	NM_213439	0.0602		4	smarca4a	NM_181603	0.0496456
4	cct3	NM_173250	0.141001		4	slc25a5	NM_173247	0.202888		4	rbm47	NM_001114686	0.0980439		4	cox4i1	NM_214701	0.0480165		4	paip2b	NM_200766	0.0601762		4	btg1	NM_200020	0.0496365
4	stmn2a	NM_001005923	0.140559		4	dcbld2	NM_001080171	0.202722		4	tmprss13a	NM_001159512	0.0977746		4	tob1b	NM_212974	0.0480025		4	atp6v0cb	NM_205554	0.060027		4	psmd8	NM_001002131	0.0495197
4	crx	NM_152940	0.140302		4	sec11a	NM_001002521	0.202663		4	eya4	NM_001282173	0.0976734		4	sema5a	NM_001271670	0.0479892		4	hes6	NM_194400	0.0600135		4	ywhaba	NM_001082798	0.0494668
4	nhlh2	NM_205669	0.140248		4	atf4a	NM_213233	0.202368		4	s100v2	NM_001080161	0.097267		4	zgc:153409	NM_001076590	0.0479759		4	dcaf7	NM_200069	0.059866		4	sae1	NM_001002058	0.0493104
4	mapre1b	NM_213640	0.140208		4	hsp90ab1	NM_131310	0.202297		4	NM_199954	NM_199954	0.0969026		4	rps27l	NM_001172680	0.0478053		4	kirrel3l	NM_001099344	0.0596742		4	psma5	NM_205708	0.0489933
4	snrpd2	NM_001017582	0.14014		4	fzd4	NM_001305469	0.202096		4	rhov	NM_001012250	0.0966665		4	rhoq	NM_199818	0.0474268		4	arl6ip1	NM_201112	0.0593256		4	atp5fa1	NM_001077355	0.0488655
4	ewsr1a	NM_001115138	0.139764		4	spire1a	NM_001044847	0.200836		4	NM_198803	NM_198803	0.0966614		4	eif1b	NM_199588	0.0471557		4	cabp2a	NM_001030268	0.0592603		4	elocb	NM_001002440	0.0488363
4	lsm7	NM_001048006	0.139726		4	hspa8	NM_001110403	0.200814		4	phlda1	NM_001006011	0.0966295		4	rbp5	NM_199528	0.0469659		4	laptm4b	NM_200098	0.0592293		4	rps27.2	NM_200765	0.0488136
4	elof1	NM_200386	0.139467		4	rhoca	NM_201150	0.20049		4	cgnb	NM_001044762	0.0965902		4	bmp5	NM_201051	0.0468868		4	csnk1a1	NM_152951	0.0587668		4	psmd7	NM_199789	0.0488078
4	rtn4b	NM_001040335	0.139422		4	cldn2	NM_001004559	0.2		4	glod5	NM_001020678	0.0965853		4	si:dkey-222f8.3	NM_001044967	0.0465055		4	rsrp1	NM_001045308	0.0577758		4	smarcd1	NM_198358	0.0487871
4	ndufa4l	NM_213417	0.139132		4	mitfb	NM_131847	0.2		4	eef1b2	NM_199949	0.0964111		4	cald1a	NM_001114883	0.0464087		4	znf609b	NM_001030081	0.0574503		4	ewsr1a	NM_001115138	0.0483833
4	cox5aa	NM_001024403	0.138903		4	comtb	NM_001083843	0.199675		4	h3f3a	NM_212996	0.0962		4	cxcl12a	NM_178307	0.0463416		4	txnipa	NM_200087	0.0573339		4	snrpd3l	NM_199760	0.0483752
4	ppdpfb	NM_200008	0.138667		4	aco2	NM_198908	0.199471		4	eef1g	NM_173263	0.0960723		4	ppdpfb	NM_200008	0.0462721		4	rplp2	NM_212743	0.0572308		4	csnk2b	NM_131187	0.048344
4	mmgt1	NM_205599	0.138442		4	prnprs3	NM_001013298	0.199366		4	cox7b	NM_001130602	0.095924		4	tubb4b	NM_198809	0.0460151		4	celf3a	NM_131494	0.0571093		4	elovl4a	NM_200796	0.0481103
4	dync1i1	NM_001079990	0.138215		4	slc20a1b	NM_212588	0.198884		4	atp5mc3b	NM_131761	0.095846		4	ciarta	NM_001327898	0.0455803		4	arrdc3b	NM_001004605	0.0570257		4	psmb6	NM_131152	0.0480134
4	psma2	NM_001024441	0.137682		4	rnf213a	NM_001353835	0.198575		4	nipal4	NM_001002664	0.0957664		4	itm2ba	NM_199646	0.0454403		4	cdca4	NM_001008580	0.0570232		4	srsf4	NM_199574	0.0479166
4	tmed4	NM_001002134	0.137411		4	emc3	NM_213505	0.198323		4	capsla	NM_001017676	0.0956781		4	NM_001003527	NM_001003527	0.0454152		4	csdc2a	NM_001002690	0.0570106		4	stmn2a	NM_001005923	0.0477954
4	COX5B	NM_001002163	0.136765		4	rpl13a	NM_212784	0.198298		4	TXN	NM_200023	0.0956639		4	si:ch211-217k17.7	NM_001145359	0.0454085		4	vdac1	NM_001001404	0.0570067		4	ube2v2	NM_213515	0.0475896
4	barhl2	NM_205740	0.136763		4	plbd1	NM_001130791	0.197773		4	canx	NM_213448	0.0953565		4	kank2	NM_001305620	0.0453302		4	tuba1c	NM_001105126	0.0569942		4	rplp2	NM_212743	0.0475114
4	cct2	NM_201455	0.136468		4	naga	NM_001037388	0.19757		4	enosf1	NM_001076742	0.0952866		4	stau2	NM_200925	0.0451189		4	mxd3	NM_201056	0.0568635		4	calm3b	NM_199570	0.0472738
4	pitpnbl	NM_213443	0.136424		4	pcdh15a	NM_001012482	0.197057		4	pycard	NM_131495	0.0952438		4	lasp1	NM_212636	0.0450602		4	rbm4.3	NM_213317	0.0568531		4	anp32a	NM_199986	0.0470828
4	rhoab	NM_212749	0.136305		4	NM_001037698	NM_001037698	0.196817		4	galnt6	NM_213196	0.0949326		4	olfml2a	NM_001126472	0.0449989		4	ywhabb	NM_213145	0.0566754		4	tcea1	NM_199994	0.0470772
4	srsf11	NM_199576	0.136297		4	slc4a2b	NM_001114440	0.196785		4	arf1	NM_201452	0.0945806		4	qkia	NM_131224	0.0447462		4	fbxl6	NM_001309518	0.0565904		4	cox5aa	NM_001024403	0.0470677
4	ube2v1	NM_001037402	0.13596		4	ids	NM_001080068	0.19597		4	tuba8l4	NM_200185	0.0943458		4	mxra8a	NM_001080582	0.0447199		4	lin7a	NM_200709	0.0561699		4	foxg1b	NM_212914	0.0470489
4	cct7	NM_173248	0.135866		4	prdx4	NM_001089425	0.195203		4	llgl2	NM_212582	0.0939091		4	cct6a	NM_201290	0.0445531		4	srsf6b	NM_001008732	0.0561516		4	COX5B	NM_001002163	0.046959
4	atp5mc3a	NM_201176	0.135826		4	atp6v1e1b	NM_173254	0.194824		4	tmem258	NM_200769	0.0938325		4	znf395b	NM_001045115	0.0445127		4	cct5	NM_212613	0.056127		4	fbxl6	NM_001309518	0.0469312
4	atrx	NM_200653	0.135752		4	rassf8b	NM_200363	0.194496		4	btf3	NM_001076558	0.0938224		4	serpina10a	NM_001045071	0.0444925		4	vdac3	NM_213246	0.0559842		4	lhx9	NM_001037243	0.046912
4	cct8	NM_201062	0.135564		4	csde1	NM_001199436	0.194077		4	rps3	NM_201153	0.0937219		4	si:ch211-156j16.1	NM_001126417	0.0444651		4	srsf11	NM_199576	0.0559553		4	mlf2	NM_001025516	0.0468058
4	fam133b	NM_001080087	0.135421		4	hectd1	NM_001002504	0.193737		4	gpx1a	NM_001007281	0.0936859		4	vmo1a	NM_001328075	0.0444468		4	kdm4b	NM_001082805	0.0558862		4	cox6a1	NM_001005592	0.0467912
4	stmn2b	NM_001024222	0.135299		4	selenoo2	NM_001348085	0.193482		4	ackr3b	NM_001083832	0.0934725		4	scxa	NM_001083069	0.0444017		4	actb1	NM_131031	0.0558467		4	mbd3b	NM_212580	0.0466261
4	rab2a	NM_201454	0.135083		4	lman2lb	NM_001076733	0.193371		4	btg2	NM_130922	0.0928189		4	aldob	NM_194367	0.0443951		4	rpl5a	NM_199756	0.0553976		4	tle2a	NM_001130604	0.0466145
4	ube2e1	NM_001103116	0.134948		4	bcar1	NM_001135133	0.193217		4	rack1	NM_131444	0.0927152		4	eya1	NM_131193	0.0443848		4	NM_001362378	NM_001362378	0.0553347		4	barhl1a	NM_001017712	0.0464737
4	psmb3	NM_001129823	0.134329		4	cp	NM_131802	0.193107		4	golph3l	NM_001037699	0.0927109		4	ahr2	NM_131264	0.0442375		4	dnaja2b	NM_212665	0.0551671		4	ube2e1	NM_001103116	0.0462007
4	dnajc5aa	NM_001002464	0.133976		4	dnajb11	NM_198821	0.192162		4	cnpy1	NM_001039497	0.0921317		4	ndfip1l	NM_001002503	0.0442281		4	stap2a	NM_198808	0.0551359		4	rad21a	NM_199595	0.0459442
4	cox6a1	NM_001005592	0.133734		4	emc10	NM_001102389	0.191284		4	ywhaz	NM_212757	0.0920731		4	fth1a	NM_131585	0.0441936		4	cirbpa	NM_001017797	0.0551089		4	basp1	NM_001202454	0.0458473
4	nfyba	NM_001017565	0.13332		4	eif5	NM_199591	0.191238		4	cox8a	NM_001303053	0.0918113		4	CR318588.4	NR_104060	0.044142		4	h2afvb	NM_001043323	0.0550892		4	dynll1	NM_213024	0.0456757
4	cox7c	NM_199995	0.132955		4	npr3	NM_001102673	0.190797		4	calr3a	NM_131047	0.0916216		4	tln1	NM_001009560	0.0441414		4	dla	NM_130954	0.0550042		4	atp5mc3a	NM_201176	0.0456141
4	zgc:153426	NM_001076715	0.132799		4	zgc:195173	NM_001128775	0.190531		4	mfsd6b	NM_001328216	0.0914177		4	cfl1	NM_213641	0.0441218		4	cnbpb	NM_001326405	0.054995		4	dynlt3	NM_205608	0.0455983
4	gapdhs	NM_213094	0.132666		4	lonrf1l	NM_001277234	0.190516		4	sptlc2b	NM_001114741	0.090998		4	eif3c	NM_213463	0.0441193		4	appa	NM_131564	0.0548897		4	polb	NM_001003879	0.0455888
4	dynll1	NM_213024	0.132663		4	NM_001365214	NM_001365214	0.189758		4	ssr3	NM_200053	0.0909929		4	eif3d	NM_200016	0.0439966		4	rpl38	NM_001002486	0.0548803		4	atf4b	NM_001103192	0.0455758
4	eif4a1a	NM_198366	0.131969		4	erlec1	NM_199432	0.189744		4	h1f0	NM_199552	0.0907095		4	grem2b	NM_001017704	0.043981		4	rnf2	NM_131213	0.054771		4	tspan7	NM_214774	0.0455725
4	selenow2a	NM_194417	0.131788		4	lbr	NM_001002720	0.189246		4	atp5f1e	NM_001302742	0.090684		4	bmp4	NM_131342	0.0439014		4	si:dkey-276j7.1	NM_001326548	0.054703		4	psmc1a	NM_200033	0.0454031
4	tmem59l	NM_213337	0.131674		4	ugcg	NM_001024207	0.188728		4	tubb4b	NM_198809	0.0906741		4	sri	NM_200373	0.0438216		4	nfyba	NM_001017565	0.0546428		4	adh5	NM_131849	0.0450494
4	stap2a	NM_198808	0.131643		4	lama1	NM_001034986	0.1881		4	krt91	NM_001003445	0.0902786		4	aldh1a2	NM_131850	0.0437982		4	idh2	NM_199564	0.0545704		4	inip	NM_200219	0.0450409
4	cdc34b	NM_001002688	0.13151		4	rps10	NM_201146	0.187598		4	slc25a3b	NM_213722	0.0901659		4	slc7a8a	NM_001271897	0.0437345		4	mtdha	NM_001007135	0.0545533		4	rbbp4	NM_212595	0.0448124
4	txnl4a	NM_001005953	0.131265		4	bcl2a	NM_001030253	0.187538		4	clic3	NM_199524	0.090023		4	cygb1	NM_152952	0.0436094		4	fnbp4	NM_001305621	0.0542832		4	zgc:193541	NM_001135972	0.0447437
4	snrpb	NM_205667	0.129754		4	slc7a5	NM_001128358	0.187526		4	mal2	NM_001135977	0.09		4	ndufa4l	NM_213417	0.0436035		4	cplx4a	NM_001077300	0.0542453		4	sem1	NM_199593	0.0445635
4	u2af1	NM_177479	0.129492		4	aoc2	NM_001013555	0.18706		4	ifngr1	NM_001135979	0.0898333		4	ponzr1	NM_001327748	0.043327		4	fam32a	NM_001002203	0.054118		4	eif3k	NM_001017583	0.0444638
4	ddx39ab	NM_212977	0.12946		4	zgc:85777	NM_212935	0.186539		4	rpl23a	NM_001001593	0.0897144		4	rnd3a	NM_199522	0.0432869		4	yy1a	NM_212617	0.0541072		4	lsm4	NM_200696	0.0443454
4	uqcrh	NM_001037108	0.128739		4	mtbl	NM_001201469	0.185871		4	tagapa	NM_200868	0.0896797		4	fstb	NM_001039631	0.0432325		4	eif2s3	NM_212711	0.0538354		4	NM_001105592	NM_001105592	0.0441918
4	uba1	NM_213062	0.128527		4	sypl2b	NM_212669	0.185823		4	si:ch211-10a23.2	NM_001145765	0.0894796		4	pcdh18b	NM_001115099	0.0430837		4	hnrnpa0b	NM_214706	0.0536855		4	snrnp70	NM_001003875	0.0441342
4	eif3g	NM_200999	0.128279		4	nrp2a	NM_212965	0.185596		4	sult2st3	NM_001078168	0.0893017		4	irf2bp2b	NM_214752	0.043006		4	cd82a	NM_212661	0.0535499		4	ubtf	NM_001005395	0.0440381
4	get1	NM_001003413	0.128204		4	atp6v0cb	NM_205554	0.185312		4	ywhaqa	NM_201513	0.0892721		4	pax9	NM_131298	0.0429463		4	ube2ib	NM_131351	0.053516		4	ywhabb	NM_213145	0.0435314
4	bzw1a	NM_199708	0.128166		4	sft2d2b	NM_001020695	0.183653		4	oaz1a	NM_194264	0.0891859		4	vdac2	NM_199585	0.0427844		4	NM_200030	NM_200030	0.0534281		4	eif3s6ip	NM_213128	0.0435253
4	lhx9	NM_001037243	0.128121		4	alg5	NM_001045354	0.182384		4	ywhabl	NM_199562	0.0891264		4	loxa	NM_207089	0.0426443		4	atp5l	NM_199757	0.0534213		4	rpl29	NM_001243178	0.0434782
4	fkbp1aa	NM_001328560	0.127966		4	spg21	NM_213395	0.181972		4	rpl4	NM_213107	0.0891029		4	twist1a	NM_130984	0.0426252		4	arl4d	NM_199644	0.0533474		4	tmem35	NM_001014313	0.0434528
4	kdm6bb	NM_001030178	0.127829		4	hps1	NM_001037688	0.181464		4	anxa3a	NM_001004632	0.0887844		4	hand2	NM_131626	0.0421992		4	rps27.2	NM_200765	0.0533162		4	rnasekb	NM_001045375	0.0434476
4	alcama	NM_131000	0.127602		4	scarb2a	NM_173259	0.180887		4	ost4	NM_001302743	0.0887521		4	si:ch73-281n10.2	NM_001309644	0.0421701		4	rbpjb	NM_001083551	0.0531212		4	meaf6	NM_001003756	0.0433481
4	akap8l	NM_213219	0.127364		4	ptprub	NM_001002299	0.180677		4	tpt1	NM_198140	0.0882269		4	ak2	NM_212596	0.0421659		4	ssbp3b	NM_213450	0.0530072		4	cwc15	NM_001002050	0.0433068
4	max	NM_131220	0.127116		4	rpl31	NM_001040052	0.179842		4	cox4i1	NM_214701	0.0879569		4	txnipa	NM_200087	0.0420462		4	COX5B	NM_001002163	0.0529541		4	ptp4a1	NM_001007775	0.0432509
4	fyna	NM_001328163	0.126726		4	nucb2a	NM_201493	0.17977		4	tmem184a	NM_213520	0.087936		4	shox	NM_001126411	0.0419148		4	mdka	NM_131070	0.0526263		4	sf3b5	NM_001002478	0.0431741
4	pbx4	NM_131447	0.126577		4	snd1	NM_182865	0.179507		4	ndufa4l	NM_213417	0.0879064		4	meis1b	NM_131893	0.0417733		4	kdm1a	NM_001242995	0.0525638		4	gad2	NM_001017708	0.0429362
4	ccni	NM_213221	0.126503		4	slc33a1	NM_201108	0.179144		4	lipia	NM_001003499	0.0878221		4	pcbd1	NM_200814	0.041752		4	tuba1a	NM_001190982	0.0522563		4	mdkb	NM_131716	0.042677
4	vamp2	NM_200005	0.126344		4	btg1	NM_200020	0.179065		4	arfgap3	NM_205597	0.0877407		4	aldh6a1	NM_001002374	0.0417393		4	zgc:77849	NM_199602	0.0517892		4	naa10	NM_213334	0.0425851
4	sem1	NM_199593	0.126234		4	ap3m2	NM_001002154	0.178351		4	rpl9	NM_001003861	0.0874776		4	fkbp7	NM_001004506	0.0417363		4	ndufb8	NM_200855	0.0516893		4	csdc2a	NM_001002690	0.0425346
4	csnk2b	NM_131187	0.126029		4	lman2	NM_001081747	0.178213		4	scamp2l	NM_201194	0.0872661		4	cnn3a	NM_199753	0.0416568		4	map4k6	NM_001045260	0.0515357		4	lsm12b	NM_213148	0.0424593
4	atp5meb	NM_001098481	0.125858		4	bzw1b	NM_213092	0.178034		4	hdlbpa	NM_201474	0.0871491		4	npm1a	NM_199428	0.0415739		4	pou3f1	NM_131161	0.0514173		4	lsm7	NM_001048006	0.0423857
4	top2b	NM_001045191	0.125775		4	atp13a1	NM_001001403	0.177989		4	her6	NM_131079	0.0868756		4	tomm20b	NM_001002698	0.0413282		4	zdhhc8b	NM_178304	0.0510493		4	pdcl	NM_199647	0.0423301
4	ap1s2	NM_205558	0.125659		4	atp5fa1	NM_001077355	0.177955		4	xbp1	NM_131874	0.0867805		4	enpp2	NM_200603	0.0413223		4	zbtb20	NM_001080604	0.0510329		4	atp5f1d	NM_199968	0.0421226
4	insm1b	NM_199658	0.124653		4	ndfip2	NM_213347	0.177836		4	jun	NM_199987	0.0865419		4	si:ch211-243a20.3	NM_001145709	0.0411971		4	eif3d	NM_200016	0.0506596		4	rhoaa	NM_213137	0.0421049
4	tmem35	NM_001014313	0.124651		4	wnt9a	NM_001045363	0.177475		4	ptbp1b	NM_001122654	0.0864587		4	sec61b	NM_001002527	0.0410578		4	her4.2	NM_131090	0.0505816		4	paip2b	NM_200766	0.0420981
4	nucks1a	NM_001004601	0.124574		4	ostc	NM_200269	0.177117		4	s100v1	NM_001366340	0.0863094		4	ptbp1b	NM_001122654	0.0409144		4	pcbp2	NM_201192	0.0505315		4	dpysl2b	NM_001020517	0.0418652
4	gadd45ga	NM_205691	0.124402		4	cers5	NM_199628	0.177092		4	chd4a	NM_001044858	0.0862129		4	sdcbp2	NM_212691	0.0408721		4	ssr2	NM_001001399	0.0504127		4	dynlrb1	NM_201188	0.0418611
4	kdm1a	NM_001242995	0.124219		4	npc1	NM_001243875	0.176819		4	rpl5b	NM_001002106	0.0862129		4	ucmaa	NM_001089481	0.0406438		4	nkain1	NM_200545	0.050268		4	oaz1a	NM_194264	0.0415883
4	mdh2	NM_213131	0.124162		4	pgm2	NM_212886	0.175961		4	atp5if1b	NM_001044859	0.0861487		4	smad6b	NM_001045051	0.0405017		4	tp53inp2	NM_001326480	0.0501222		4	sap18	NM_200720	0.0414603
4	zfhx3	NM_001365188	0.124073		4	vapb	NM_212647	0.175755		4	hnrnpa0l	NM_001281721	0.0860576		4	fbp1a	NM_199942	0.0404576		4	kdm5bb	NM_001002166	0.0500724		4	zmat2	NM_212681	0.0414363
4	mbd3b	NM_212580	0.123918		4	glb1l	NM_001122856	0.175465		4	sod1	NM_131294	0.0860487		4	msx1b	NM_131260	0.0398968		4	si:dkey-46a10.3	NM_001128229	0.0498502		4	crabp1a	NM_182858	0.0412482
4	dlb	NM_130958	0.123759		4	b2ml	NM_213126	0.175406		4	ddx21	NM_001127335	0.0856979		4	cst3	NM_001031673	0.0397854		4	tcf12	NM_214816	0.0498438		4	psmb4	NM_001017801	0.0412069
4	ndufb3	NM_001302470	0.123421		4	dhrs3a	NM_001003477	0.175373		4	zgc:92242	NM_001002626	0.0856198		4	id2a	NM_201291	0.0397734		4	fthl27	NM_001002378	0.049405		4	psmd14	NM_001083573	0.0412034
4	eif1axb	NM_001025453	0.123382		4	ubb	NM_001013272	0.175003		4	mgst1.1	NM_001005957	0.0855845		4	axin2	NM_131561	0.0396971		4	otub1a	NM_001002411	0.0493891		4	pdzd11	NM_212957	0.0410397
4	fkbp1ab	NM_001005594	0.122965		4	vldlr	NM_200923	0.174732		4	sec61g	NM_001002499	0.0854707		4	ISCU	NM_001003632	0.0396148		4	rnf146	NM_199854	0.0492998		4	sf3b2	NM_001105277	0.0410156
4	eif3ba	NM_001290093	0.122842		4	zgc:162200	NM_001083548	0.174723		4	uqcrb	NM_001024442	0.08507		4	capns1b	NM_001109706	0.0395789		4	ctsd	NM_131710	0.0492743		4	ywhae1	NM_212605	0.0409941
4	atp5po	NM_001003843	0.122719		4	dnajc1	NM_001077535	0.17464		4	mphosph8	NM_001126433	0.0849927		4	dlx4b	NM_131318	0.0395524		4	g3bp2	NM_001080563	0.0492723		4	jagn1a	NM_001005774	0.0408961
4	gng5	NM_214721	0.122568		4	atp5f1b	NM_001024429	0.174091		4	cox7a2a	NM_001032728	0.0849668		4	fgf10a	NM_182870	0.0395061		4	rab2a	NM_201454	0.0488562		4	lhx9	NM_001017710	0.0408294
4	ube2na	NM_213486	0.1224		4	rpl28	NM_201061	0.17399		4	NM_199778	NM_199778	0.0848494		4	cbx7a	NM_001017853	0.0394565		4	nr1d2a	NM_001130592	0.0487485		4	ppib	NM_213019	0.0407677
4	ncbp2	NM_173249	0.122317		4	arl8ba	NM_205566	0.173909		4	nfkbiab	NM_199629	0.0845175		4	ppiab	NM_001328424	0.0394442		4	bhlhe22	NM_200955	0.0483316		4	pak2b	NM_001025456	0.0407115
4	srsf7a	NM_205673	0.122101		4	tm9sf4	NM_200510	0.173686		4	rps27.2	NM_200765	0.0843637		4	ube2e3	NM_200921	0.0394087		4	mlf2	NM_001025516	0.0481656		4	vamp2	NM_200005	0.0406844
4	atp5f1d	NM_199968	0.121748		4	shhb	NM_131199	0.173404		4	krt5	NM_131156	0.0842337		4	lrrc17	NM_205539	0.0393703		4	ube2e3	NM_200921	0.0480824		4	atp5pb	NM_001005960	0.0405169
4	magoh	NM_001017700	0.121307		4	spcs3	NM_212948	0.17293		4	rsrp1	NM_001045308	0.084005		4	sumo2b	NM_001003422	0.03937		4	NM_131556	NM_131556	0.0480557		4	magoh	NM_001017700	0.0404064
4	grb2b	NM_213035	0.121075		4	zgc:158689	NM_001328388	0.172557		4	sec23b	NM_199777	0.0838903		4	jpt1b	NM_205613	0.0393243		4	slc25a3b	NM_213722	0.0479258		4	fth1a	NM_131585	0.040372
4	snw1	NM_001002864	0.120936		4	rps13	NM_001002079	0.17222		4	cirbpa	NM_001017797	0.0836794		4	cnn2	NM_213349	0.0391099		4	bcl7a	NM_212560	0.0479065		4	mtdha	NM_001007135	0.0403541
4	psma8	NM_213166	0.120434		4	hapln4	NM_001044907	0.171429		4	cadm4	NM_001007428	0.0836025		4	tomm5	NM_001166115	0.0390836		4	mex3b	NM_001080993	0.0478516		4	hnrnpc	NM_213079	0.0403494
4	hmgb2a	NM_001037424	0.12029		4	tmem9b	NM_199732	0.171045		4	vdac2	NM_199585	0.0835882		4	add1	NM_001079958	0.0390382		4	adipor1a	NM_001327754	0.0478104		4	hnrnpl	NM_201099	0.0402321
4	pop7	NM_001006004	0.120108		4	fkbp2	NM_001004677	0.170757		4	pard3ba	NM_001328558	0.0835342		4	ybx1	NM_001126457	0.0390074		4	rasgef1bb	NM_001003479	0.047712		4	ncbp2	NM_173249	0.0402291
4	rbx1	NM_001083544	0.119892		4	gdap2	NM_001004563	0.170695		4	capslb	NM_001017776	0.0834971		4	slc16a10	NM_001080028	0.0389733		4	zgc:193541	NM_001135972	0.0476455		4	psmc4	NM_199750	0.0401502
4	srsf6b	NM_001008732	0.119742		4	zgc:153441	NM_001045455	0.170382		4	mhc1zba	NM_001110118	0.0833674		4	col27a1b	NM_001080575	0.0387743		4	syf2	NM_001003437	0.0476035		4	dbi	NM_199608	0.0401298
4	elovl4a	NM_200796	0.119339		4	tcirg1b	NM_213069	0.169935		4	zgc:158258	NM_001080668	0.0833539		4	cilp	NM_001199362	0.0386625		4	nop53	NM_001079946	0.0475911		4	ahcy	NM_199218	0.0401173
4	ewsr1b	NM_212630	0.118961		4	ctsa	NM_200550	0.169707		4	creb3l3l	NM_213532	0.0833159		4	HACD4	NM_001200011	0.0386615		4	epb41l3a	NM_001003987	0.0475669		4	drap1	NM_205541	0.0398553
4	sap18	NM_200720	0.11889		4	lamb1a	NM_173275	0.168327		4	echdc2	NM_212788	0.0832768		4	syncrip	NM_214696	0.0385297		4	prickle1b	NM_001030098	0.0475288		4	h1f0	NM_199552	0.03983
4	med10	NM_001017699	0.117738		4	rpl22	NM_001037677	0.167994		4	atrx	NM_200653	0.0831473		4	skia	NM_130935	0.0385006		4	NM_001365448	NM_001365448	0.0474658		4	nop53	NM_001079946	0.039821
4	rnf2	NM_131213	0.117682		4	reep2	NM_001030227	0.167916		4	sox1b	NM_001037662	0.0829128		4	angptl4	NM_001256203	0.0384956		4	ube2v1	NM_001037402	0.0469823		4	mapre1b	NM_213640	0.0397838
4	ube2v2	NM_213515	0.117642		4	rps5	NM_173232	0.167862		4	arl1	NM_001002473	0.0829122		4	lpar1	NM_001004502	0.0384485		4	ywhae1	NM_212605	0.0468827		4	brk1	NM_001002097	0.0396886
4	emc6	NM_200056	0.117582		4	clptm1l	NM_001002380	0.167691		4	krt8	NM_200080	0.0827322		4	aebp1	NM_001324409	0.0383645		4	sltm	NM_213333	0.0466503		4	cited4b	NM_200078	0.0395564
4	pacsin1b	NM_001033728	0.117503		4	NM_001002098	NM_001002098	0.167364		4	fosab	NM_205569	0.0826347		4	h3f3c	NM_200003	0.0381584		4	eif3g	NM_200999	0.0464898		4	psmc5	NM_001003740	0.0395221
4	psma5	NM_205708	0.117047		4	fam126a	NM_205630	0.167173		4	mcl1a	NM_131599	0.0824972		4	cd99	NM_001079980	0.0379186		4	nexn	NM_001083855	0.0463729		4	rab2a	NM_201454	0.0395125
4	brk1	NM_001002097	0.116109		4	ost4	NM_001302743	0.166891		4	mgat5	NM_001045311	0.0824768		4	cmbl	NM_001109832	0.0378085		4	brd3b	NM_212702	0.0462772		4	pbx4	NM_131447	0.0394565
4	psmb2	NM_001002609	0.116075		4	pak4	NM_001002222	0.166581		4	foxq1a	NM_001243344	0.0824549		4	cdon	NM_001081628	0.0377593		4	ctbp1	NM_131714	0.0462659		4	fam32a	NM_001002203	0.0393286
4	tusc3	NM_001020560	0.115612		4	blvrb	NM_001002686	0.166158		4	h1fx	NM_199276	0.0822831		4	dedd1	NM_131602	0.0377418		4	khdrbs1b	NM_213235	0.0461989		4	srsf2a	NM_213382	0.0391296
4	psmb6	NM_131152	0.11514		4	derl1	NM_213444	0.165948		4	gsta.1	NM_213394	0.0821988		4	slc3a2b	NM_201514	0.0376795		4	akap8l	NM_213219	0.0461854		4	eif5a	NM_213185	0.0391063
4	psmb7	NM_001045564	0.11506		4	cyp1c1	NM_001020610	0.165863		4	vsig10	NM_001100094	0.0821584		4	mknk2b	NM_194402	0.0376245		4	her4.2	NM_001161409	0.0461832		4	sf3a2	NM_201043	0.0390467
4	psmd6	NM_200291	0.115042		4	wdfy1	NM_001007057	0.165671		4	ywhaqb	NM_201484	0.0821573		4	sec61a1	NM_153659	0.0375338		4	ubtf	NM_001005395	0.0460951		4	NR_145818	NR_145818	0.0389547
4	eif2s2	NM_212675	0.114583		4	ccpg1	NM_001351662	0.165606		4	erbb3a	NM_001005320	0.0820956		4	gchfr	NM_200762	0.0374295		4	cwc15	NM_001002050	0.0460557		4	srsf7a	NM_205673	0.0389497
4	ubap2a	NM_001082838	0.114579		4	plxdc2	NM_001146305	0.165288		4	cd99	NM_001079980	0.0819766		4	asip2b	NM_001271291	0.03734		4	lsm12b	NM_213148	0.0460195		4	dnajc5aa	NM_001002464	0.0388295
4	rps12	NM_001282177	0.114533		4	tmem199	NM_001105597	0.165255		4	zgc:162944	NM_001126455	0.0819465		4	lef1	NM_131426	0.0370063		4	cox8a	NM_001303053	0.0460025		4	atp5mc1	NM_213028	0.0388
4	psmd7	NM_199789	0.114428		4	prdx2	NM_001002468	0.165213		4	myh9a	NM_001098177	0.0818114		4	cldn11b	NM_131772	0.0368908		4	hnrnpub	NM_001033595	0.0456659		4	tox	NM_001256694	0.0387732
4	vat1	NM_001007051	0.114149		4	si:dkey-7j14.6	NM_001199721	0.16513		4	marveld2b	NM_001126406	0.0817345		4	tgfbr2b	NM_182855	0.0368126		4	lypla2	NM_200749	0.0454535		4	sumo1	NM_213159	0.0387504
4	si:ch1073-325m22.2	NM_001190806	0.113325		4	rab1ba	NM_201142	0.165087		4	ponzr6	NM_001327905	0.0816381		4	adamts15a	NM_001126429	0.0368056		4	ube2v2	NM_213515	0.0454274		4	ier5l	NM_199754	0.0386583
4	lhx9	NM_001017710	0.113194		4	dpm3	NM_200809	0.164946		4	cblc	NM_001128252	0.0816048		4	pdk2b	NM_200996	0.036793		4	cct2	NM_201455	0.0453667		4	nudt21	NM_201117	0.0386553
4	eif3d	NM_200016	0.112903		4	syncrip	NM_214696	0.1648		4	myo6a	NM_001004111	0.0814586		4	h1fx	NM_199276	0.0367693		4	mkrn1	NM_152978	0.0452494		4	her4.3	NM_001161408	0.0385662
4	lsm12b	NM_213148	0.112802		4	galcb	NM_213111	0.164693		4	ptprfa	NM_001311348	0.081428		4	crispld1b	NM_200470	0.036707		4	ucp2	NM_131176	0.0452198		4	atp5po	NM_001003843	0.0385192
4	anp32e	NM_213277	0.112793		4	asb4	NM_001017628	0.164649		4	CR318588.4	NR_104060	0.0810935		4	nfia	NM_001079962	0.0366757		4	smndc1	NM_212601	0.0451549		4	gng5	NM_214721	0.0384736
4	smad7	NM_175082	0.11273		4	atp5mc3b	NM_131761	0.164642		4	cox5ab	NM_001305577	0.0810499		4	u2surp	NM_001197074	0.0366175		4	atp5fa1	NM_001077355	0.0450918		4	polr2d	NM_001002317	0.0384694
4	selenot1a	NM_178290	0.112418		4	plxnb2a	NM_001161600	0.16459		4	junbb	NM_212750	0.0810362		4	socs3a	NM_199950	0.0365111		4	hnrnpabb	NM_213302	0.0447675		4	atp5pd	NM_200702	0.0383234
4	cox8a	NM_001303053	0.112197		4	rpn2	NM_212748	0.164506		4	atp5mf	NM_001303129	0.080948		4	pdia3	NM_001199737	0.0364822		4	wbp1	NM_205634	0.0447567		4	u2af1	NM_177479	0.0382921
4	psmc1a	NM_200033	0.11213		4	snx14	NM_001044793	0.164492		4	srsf5a	NM_200867	0.080927		4	rgmd	NM_199573	0.0364655		4	ywhaqa	NM_201513	0.0446868		4	rhoab	NM_212749	0.0382854
4	tma7	NM_001159834	0.11206		4	creg1	NM_001320205	0.164343		4	slc9a2	NM_001114095	0.0809183		4	ash1l	NM_001346407	0.0363883		4	cnot6a	NM_212660	0.0446866		4	ier5	NM_001007197	0.0382777
4	atp5l	NM_199757	0.111751		4	fthl27	NM_001002378	0.164341		4	zgc:193541	NM_001135972	0.0808919		4	sox11a	NM_131336	0.0363392		4	atp5po	NM_001003843	0.0444871		4	ppp2cb	NM_213293	0.0382251
4	smarcd1	NM_198358	0.111254		4	selenof	NM_178294	0.164177		4	zfhx3	NM_001365188	0.0807068		4	myl9b	NM_213212	0.0361628		4	fam133b	NM_001080087	0.044424		4	eif3ha	NM_001003763	0.0382119
4	csde1	NM_001199436	0.111203		4	rpl29	NM_001243178	0.163825		4	slc1a3a	NM_212640	0.0804082		4	ube2v2	NM_213515	0.0361233		4	si:ch211-51e12.7	NM_001044754	0.0443209		4	eif2s2	NM_212675	0.0381416
4	snrpg	NM_001004660	0.111091		4	col18a1a	NM_001349195	0.163666		4	macc1	NM_001199766	0.0801282		4	rgma	NM_001045011	0.0361131		4	nfkbiab	NM_199629	0.0442998		4	elob	NM_001142954	0.0381064
4	atp5mc1	NM_213028	0.110789		4	march6_	NM_001291707	0.163437		4	stx11b.1	NM_200862	0.0800066		4	zgc:66433	NM_199273	0.0360371		4	ptp4a1	NM_001007775	0.0442451		4	kdm4b	NM_001082805	0.0379389
4	taf12	NM_198368	0.110538		4	rtn4a	NM_001079912	0.163135		4	dnase1l4.2	NM_200869	0.0799773		4	aamp	NM_212938	0.0359833		4	nrp2b	NM_212966	0.0440556		4	olfm2a	NM_212717	0.0379387
4	paip2b	NM_200766	0.110494		4	cnpy1	NM_001039497	0.162879		4	gipc2	NM_200930	0.0799454		4	vat1	NM_001007051	0.03596		4	fth1a	NM_131585	0.043848		4	six3a	NM_131362	0.0378614
4	cops9	NM_200847	0.110259		4	ywhaqb	NM_201484	0.162859		4	cox17	NM_001004652	0.0799267		4	atp5mc3b	NM_131761	0.0359395		4	rx3	NM_131227	0.0437501		4	rhoac	NM_213350	0.0377791
4	elmo1	NM_213091	0.110233		4	tspan35	NM_200408	0.162845		4	marcksl1b	NM_213223	0.0799222		4	nfkbiab	NM_199629	0.0358716		4	hsbp1b	NM_200754	0.0436177		4	polr2f	NM_001002544	0.0377781
4	syf2	NM_001003437	0.109707		4	golga7	NM_001105599	0.162314		4	pitpnc1b	NM_001007444	0.0799058		4	postnb	NM_203421	0.0358429		4	ppdpfa	NM_200079	0.0432739		4	ppid	NM_001002065	0.0377271
4	psmb4	NM_001017801	0.109329		4	crtap	NM_001001406	0.162095		4	eif1b	NM_199588	0.0797544		4	cish	NM_001076617	0.0356531		4	tox	NM_001256694	0.0431895		4	hsbp1b	NM_200754	0.0375773
4	rbpms2b	NM_200259	0.109219		4	fat1a	NM_212967	0.16185		4	dynll1	NM_213024	0.0797416		4	brd3b	NM_212702	0.0355493		4	snrnp27	NM_001002703	0.0431786		4	tuba2	NM_213030	0.0375583
4	sec11a	NM_001002521	0.109167		4	pon2	NM_212734	0.16172		4	kdm5bb	NM_001002166	0.0796977		4	si:dkey-156n14.5	NM_001326391	0.0355057		4	ctnnbip1	NM_131594	0.0431749		4	blmh	NM_200018	0.0374957
4	mex3b	NM_001080993	0.109105		4	NM_200714	NM_200714	0.161512		4	fthl31	NM_001020531	0.0796357		4	zgc:136864	NM_001040044	0.0355048		4	u2surp	NM_001197074	0.043111		4	eif4a3	NM_201078	0.0374476
4	tgif1	NM_199567	0.10906		4	psenen	NM_205576	0.161079		4	crb3b	NM_001045323	0.0795443		4	ccn1	NM_001001826	0.0354571		4	atp5pd	NM_200702	0.0431007		4	ube2g1a	NM_199863	0.0373542
4	lsm4	NM_200696	0.108542		4	rpl14	NM_001002866	0.16094		4	s100a10b	NM_213003	0.0793333		4	magt1	NM_199700	0.0354568		4	kdm6bb	NM_001030178	0.0430064		4	calr	NM_199713	0.0373497
4	atp5pd	NM_200702	0.108449		4	pcdh10b	NM_182885	0.160471		4	kremen1	NM_001114917	0.0793323		4	NM_001365543	NM_001365543	0.0354463		4	ndufb9	NM_001017880	0.0429003		4	fam49al	NM_001003606	0.0373004
4	ybx1	NM_001126457	0.108316		4	fgfrl1a	NM_200376	0.16039		4	zgc:195356	NR_036681	0.0792806		4	ssr3	NM_200053	0.0354107		4	ftr67	NM_001039719	0.0428898		4	cct8	NM_201062	0.0372893
4	meaf6	NM_001003756	0.108147		4	ap1m1	NM_001331127	0.15988		4	NM_200484	NM_200484	0.0792363		4	NM_001045342	NM_001045342	0.0353484		4	taf12	NM_198368	0.0427166		4	cdc26	NM_001004005	0.0371594
4	usf1	NM_200296	0.108124		4	wbp2nl	NM_199710	0.159397		4	arf2a	NM_201504	0.0791328		4	ywhaz	NM_212757	0.0353415		4	pomp	NM_001003424	0.0424484		4	sumo3b	NM_001002677	0.037062
4	tfdp2	NM_198208	0.108013		4	fxyd6l	NM_001201419	0.159272		4	glulb	NM_182866	0.0789811		4	glo1	NM_213151	0.035275		4	zdhhc5a	NM_001039640	0.0423941		4	rbx1	NM_001083544	0.0369649
4	rundc3ab	NM_200149	0.107843		4	ndrg3b	NM_199797	0.159135		4	cxcl14	NM_131627	0.0788874		4	eif2s1b	NM_131800	0.0350867		4	psmb1	NM_001003889	0.0422824		4	kdm1a	NM_001242995	0.0367729
4	polr2f	NM_001002544	0.107734		4	rpl12	NM_201584	0.15877		4	gng5	NM_214721	0.0785577		4	cirbpa	NM_001017797	0.0349211		4	ddx39aa	NM_001328342	0.042129		4	pfkfb4b	NM_198816	0.036711
4	api5	NM_199540	0.107521		4	txndc5	NM_213016	0.157744		4	atp5fa1	NM_001077355	0.0785528		4	cbx1a	NM_199746	0.0348799		4	sec61g	NM_001002499	0.0420561		4	ube2d1b	NM_199664	0.0366944
4	foxg1b	NM_212914	0.107431		4	ndufa1	NM_001167855	0.157689		4	krt15	NM_213523	0.0784665		4	igf2bp1	NM_001076559	0.0348635		4	smim15	NM_001159946	0.0420326		4	elmo1	NM_213091	0.0366763
4	psmc4	NM_199750	0.107352		4	mesd	NM_001080704	0.157455		4	mtdha	NM_001007135	0.0783228		4	atp2b4	NM_001077467	0.0348278		4	usf1	NM_200296	0.0418959		4	rbmx	NM_212598	0.0366337
4	si:rp71-45k5.4	NM_001128674	0.107209		4	actb2	NM_181601	0.157407		4	gnb1a	NM_212609	0.0781796		4	hnrnpa0l	NM_001281721	0.0348148		4	romo1	NM_200797	0.04174		4	taf9	NM_001044395	0.0365681
4	ppp2cb	NM_213293	0.107123		4	cpeb4b	NM_001351713	0.157245		4	itm2ba	NM_199646	0.0781371		4	cald1b	NM_001320459	0.0347961		4	ppm1da	NM_201090	0.041671		4	taf12	NM_198368	0.0365639
4	cmpk	NM_213109	0.107079		4	hspd1	NM_181330	0.157229		4	btbd6b	NM_001024815	0.0780033		4	ms4a17a.11	NM_001017670	0.0347131		4	hnrnph1l	NM_212589	0.0415875		4	smc1al	NM_212810	0.0364795
4	zgc:56304	NM_213374	0.107034		4	slc1a5	NM_001190755	0.157193		4	krtcap2	NM_001045362	0.0778753		4	arpc2	NM_212699	0.0346695		4	cox6a1	NM_001005592	0.0413385		4	id4	NM_001039990	0.036465
4	cadm3	NM_001045246	0.106769		4	tinagl1	NM_001044977	0.157086		4	eef1da	NM_001177453	0.0776798		4	hspb1	NM_001008615	0.0346341		4	drap1	NM_205541	0.0413319		4	si:dkey-28b4.7	NM_001256200	0.0364575
4	ube2a	NM_201273	0.106727		4	itgav	NM_001033721	0.157052		4	gmppab	NM_200497	0.0776176		4	ranbp1	NM_212766	0.0345766		4	psmb2	NM_001002609	0.0413311		4	ube2na	NM_213486	0.036452
4	pde6gb	NM_001243082	0.106632		4	rpl39	NM_001002078	0.156976		4	pabpc1a	NM_001031676	0.0776037		4	nkd3	NM_001195615	0.0343456		4	her4.4	NM_001128390	0.0412831		4	pabpc1a	NM_001031676	0.0363151
4	kdm4b	NM_001082805	0.106506		4	tm9sf2	NM_212728	0.156278		4	ckap4	NM_213265	0.0775687		4	eif3ba	NM_001290093	0.0343334		4	calm3b	NM_199570	0.0412635		4	taf13	NM_001004665	0.0363066
4	morf4l1	NM_001002604	0.106472		4	clasp1a	NM_001115139	0.15608		4	grhl1	NM_001305567	0.0773347		4	sash1a	NM_001044819	0.0341595		4	ciarta	NM_001327898	0.0412244		4	brd3b	NM_212702	0.0361667
4	cwc15	NM_001002050	0.106404		4	amd1	NM_001161601	0.156071		4	copz2	NM_131507	0.0772943		4	glud1a	NM_212576	0.0340203		4	ip6k2a	NM_201470	0.0411913		4	myca	NM_131412	0.0359696
4	pdcl	NM_199647	0.105411		4	m6pr	NM_213205	0.15606		4	mgst2	NM_001045302	0.0772134		4	slc25a3b	NM_213722	0.0339438		4	snrpb	NM_205667	0.0409809		4	eif3i	NM_212990	0.0357836
4	smarca4a	NM_181603	0.10515		4	fkbp9	NM_001003520	0.155949		4	zgc:162184	NM_001089383	0.0770596		4	ccng1	NM_199481	0.0338258		4	rhoaa	NM_213137	0.0409202		4	ube2d4	NM_001089453	0.0357644
4	anp32a	NM_199986	0.10509		4	uqcrc1	NM_200820	0.155286		4	dzip1l	NM_001037227	0.077052		4	cyp1c1	NM_001020610	0.0338192		4	ubald1a	NM_001002488	0.040557		4	max	NM_131220	0.0357001
4	serf2	NM_001160335	0.105081		4	rab5if	NM_199850	0.15504		4	gnpnat1	NM_001024374	0.0767791		4	nap1l1	NM_201318	0.0337617		4	rgs16	NM_001017846	0.0403613		4	dpf2l	NM_212696	0.0356052
4	cnrip1a	NM_001003607	0.105		4	chid1	NM_200057	0.15503		4	vapb	NM_212647	0.0766113		4	ccnd1	NM_131025	0.0336842		4	chmp4ba	NM_200195	0.0403075		4	cdkn1bb	NM_212792	0.0354888
4	eny2	NM_001002427	0.104968		4	tmem39a	NM_199632	0.154595		4	il20ra	NM_001079676	0.0764937		4	fbn2b	NM_001135790	0.0336529		4	ddx39ab	NM_212977	0.040305		4	khdrbs1b	NM_213235	0.0354829
4	pfn2	NM_201336	0.104687		4	lama5	NM_001039171	0.154295		4	selenof	NM_178294	0.076429		4	cpne1	NM_199699	0.0336398		4	ilf2	NM_213236	0.0400735		4	psmd13	NM_200948	0.0354419
4	rab14	NM_201495	0.10466		4	cox4i1	NM_214701	0.154244		4	thrap3b	NM_214815	0.0762907		4	ubc	NM_001077804	0.0336134		4	mrgbp	NM_200736	0.0400072		4	eif2s1b	NM_131800	0.0353736
4	clta	NM_213045	0.104652		4	si:dkey-188i13.11	NM_001256713	0.153992		4	ppiaa	NM_212758	0.0762111		4	srgn	NM_001171612	0.0335635		4	ctdsp2	NM_199544	0.0399755		4	akap8l	NM_213219	0.0352466
4	marcksl1a	NM_213133	0.1044		4	spcs2	NM_001013469	0.153659		4	atp1b1b	NM_131671	0.0761575		4	eif5	NM_199591	0.0333776		4	atp5f1e	NM_001302742	0.039885		4	ptbp2b	NM_001100007	0.035244
4	aurkaip1	NM_001105695	0.104202		4	slc39a1	NM_212583	0.153404		4	cox6a1	NM_001005592	0.0761441		4	snu13b	NM_199535	0.0333544		4	tmeff1b	NM_001025301	0.0398639		4	ssr4	NM_001002082	0.0352316
4	zgc:56676	NM_200303	0.104201		4	gpr146	NM_001320482	0.153283		4	tspan35	NM_200408	0.0759738		4	ywhaqb	NM_201484	0.0333348		4	arl8a	NM_001200020	0.0397708		4	pou4f1	NM_001312866	0.0350083
4	srsf2a	NM_213382	0.104104		4	acadm	NM_213010	0.153233		4	hmgn6	NM_001161336	0.0759431		4	scn4ab	NM_001045065	0.0332868		4	ubap2a	NM_001082838	0.0397477		4	histh1l	NM_001017660	0.0349471
4	mbd3a	NM_212769	0.104053		4	rps27a	NM_200502	0.153118		4	zgc:194839	NM_001123324	0.0757913		4	cdc42	NM_200632	0.0331511		4	fubp1	NM_213144	0.0395897		4	hmgb2a	NM_001037424	0.0348226
4	psma4	NM_214697	0.103943		4	cast	NM_001130591	0.153078		4	acsl1b	NM_001003569	0.0757166		4	pbx4	NM_131447	0.0331433		4	setb	NM_201468	0.0395592		4	tmed4	NM_001002134	0.034814
4	srsf1a	NM_213015	0.10386		4	uqcc3	NM_001202436	0.152723		4	rnf10	NM_001123255	0.0755933		4	smo	NM_131027	0.0330778		4	gnb5b	NM_200746	0.0394695		4	top2b	NM_001045191	0.0347441
4	sumo3b	NM_001002677	0.103846		4	csrp1a	NM_205567	0.152543		4	dazap2	NM_199793	0.0755504		4	klf9	NM_001128729	0.0330628		4	arglu1b	NM_200162	0.0393889		4	serinc1	NM_199727	0.0346542
4	si:ch73-281n10.2	NM_001309644	0.103789		4	sumf1	NM_001040340	0.152109		4	atp5pd	NM_200702	0.075454		4	six2a	NM_131783	0.0329725		4	mob4	NM_001003439	0.0393476		4	fam133b	NM_001080087	0.0346359
4	csdc2a	NM_001002690	0.10378		4	tgfbr1a	NM_001037683	0.152047		4	atp5pf	NM_213307	0.0754475		4	crip1	NM_001166582	0.0329665		4	ewsr1b	NM_212630	0.0393242		4	si:rp71-45k5.4	NM_001128674	0.0345421
4	rgmb	NM_001001727	0.103353		4	pofut1	NM_205718	0.151698		4	zgc:171501	NM_001111203	0.0754436		4	tgfbi	NM_182862	0.0329629		4	cwc25	NM_213462	0.0391608		4	hnrnpr	NM_213426	0.0344621
4	sf3b2	NM_001105277	0.103255		4	ano10a	NM_001030206	0.15151		4	rrbp1a	NM_001145555	0.0753787		4	foxf1	NM_001080186	0.0329569		4	dynlt3	NM_205608	0.0390207		4	tfap2d	NM_001025546	0.0342938
4	cbx3a	NM_001045402	0.103247		4	tvp23b	NM_001024428	0.151336		4	arhgdig	NM_201157	0.0753308		4	fgfrl1a	NM_200376	0.0328579		4	hp1bp3	NM_001199725	0.0388906		4	NM_001366790	NM_001366790	0.0342853
4	hnrnpl	NM_201099	0.10291		4	txndc11	NM_001326705	0.151135		4	gpc1a	NM_001037373	0.0753046		4	NM_001077770	NM_001077770	0.0328185		4	gem	NM_001045849	0.0387661		4	cnrip1a	NM_001003607	0.0342793
4	csnk2a1	NM_131252	0.102762		4	st3gal3b	NM_214785	0.151105		4	top1l	NM_001044324	0.0753018		4	rab2a	NM_201454	0.0327361		4	rpl29	NM_001243178	0.0387463		4	pitpnbl	NM_213443	0.0342761
4	psmc5	NM_001003740	0.102461		4	NM_200030	NM_200030	0.151077		4	slc16a12b	NM_001145814	0.0750806		4	atoh8	NM_001079991	0.0326278		4	gabarapl2	NM_205723	0.0386539		4	ndufb8	NM_200855	0.0342652
4	tle2a	NM_001130604	0.102408		4	rps7	NM_200752	0.150867		4	tmprss13b	NM_001082844	0.075		4	smarca2	NM_001044775	0.0325907		4	srsf2a	NM_213382	0.0386273		4	ctbp1	NM_131714	0.0342202
4	fubp1	NM_213144	0.10227		4	gra	NM_001100948	0.150794		4	dnali1	NM_001110114	0.075		4	sem1	NM_199593	0.0325226		4	adh5	NM_131849	0.0386044		4	rnf10	NM_001123255	0.0342155
4	g3bp2	NM_001080563	0.102168		4	grnb	NM_212738	0.150529		4	capns1a	NM_001017899	0.0749837		4	sept9a	NM_198911	0.032493		4	yaf2	NM_001045268	0.0385858		4	im:7152348	NM_001326424	0.0341395
4	taf15	NM_001079973	0.101964		4	snx15	NM_001111237	0.149974		4	ankrd22	NM_200274	0.0748682		4	h1f0	NM_199552	0.0324199		4	cope	NM_001007364	0.0385783		4	atp5f1e	NM_001302742	0.0341306
[truncated: 8,502 more rows]
